# Supplementary material for: Transcriptional signatures measured in whole blood correlate with protection against tuberculosis in inbred and outbred mice
Source: PLoS One. 2023 Aug 3;18(8):e0289358. doi: 10.1371/journal.pone.0289358 (PMC10399789; doi:10.1371/journal.pone.0289358)
Supplement: S1 Table — Modeling analyses were performed with gene expression data from selected DO mice. Each tab includes the day the sample was collected, tissue of origin, accuracy, sensitivity, and specificity for each classifier, and the single or multi-gene components of that classifier. Data are provided for day 14, day 28, day 56, and day 56-restimulated (Day 56RE). A subset of the data are provided in a separate tab which describes all classifiers with a sensitivity and specificity > 0.7. (XLSX) [file pone.0289358.s001.xlsx]

## Sheet: Day 14
Day	Tissue	Cytokine	Accuracy	Sensitivity	Specificity	X8	X9	X10
14	Blood	Arnt2 Cxcl10 Gbp2	0.625	0.5	0.6875	Arnt2	Cxcl10	Gbp2
14	Blood	Arnt2 Cxcl10 Gzmb	0.416666666666667	0.25	0.5	Arnt2	Cxcl10	Gzmb
14	Blood	Arnt2 Cxcl10 Gzmk	0.5	0.5	0.5	Arnt2	Cxcl10	Gzmk
14	Blood	Arnt2 Cxcl10 Ifng	0.625	0.375	0.75	Arnt2	Cxcl10	Ifng
14	Blood	Arnt2 Cxcl10 Irx3	0.75	0.5	0.875	Arnt2	Cxcl10	Irx3
14	Blood	Arnt2 Cxcl10 Mt3	0.583333333333333	0.5	0.625	Arnt2	Cxcl10	Mt3
14	Blood	Arnt2 Cxcl10 Nebl	0.583333333333333	0.5	0.625	Arnt2	Cxcl10	Nebl
14	Blood	Arnt2 Cxcl10 Notch3	0.583333333333333	0.5	0.625	Arnt2	Cxcl10	Notch3
14	Blood	Arnt2 Cxcl10 Pbk	0.666666666666667	0.5	0.75	Arnt2	Cxcl10	Pbk
14	Blood	Arnt2 Cxcl10 Pif1	0.541666666666667	0.375	0.625	Arnt2	Cxcl10	Pif1
14	Blood	Arnt2 Cxcl10 Rorc	0.625	0.5	0.6875	Arnt2	Cxcl10	Rorc
14	Blood	Arnt2 Cxcl10 Stil	0.434782608695652	0.142857142857143	0.5625	Arnt2	Cxcl10	Stil
14	Blood	Arnt2 Cxcl10 Syngr4	0.521739130434783	0.5	0.533333333333333	Arnt2	Cxcl10	Syngr4
14	Blood	Arnt2 Cxcl10 Vcam1	0.434782608695652	0.25	0.533333333333333	Arnt2	Cxcl10	Vcam1
14	Blood	Arnt2 Cxcl10	0.583333333333333	0.5	0.625	Arnt2	Cxcl10
14	Blood	Arnt2 Gbp2 Gzmb	0.625	0.625	0.625	Arnt2	Gbp2	Gzmb
14	Blood	Arnt2 Gbp2 Gzmk	0.541666666666667	0.625	0.5	Arnt2	Gbp2	Gzmk
14	Blood	Arnt2 Gbp2 Ifng	0.583333333333333	0.5	0.625	Arnt2	Gbp2	Ifng
14	Blood	Arnt2 Gbp2 Irx3	0.791666666666667	0.625	0.875	Arnt2	Gbp2	Irx3
14	Blood	Arnt2 Gbp2 Mt3	0.625	0.625	0.625	Arnt2	Gbp2	Mt3
14	Blood	Arnt2 Gbp2 Nebl	0.625	0.625	0.625	Arnt2	Gbp2	Nebl
14	Blood	Arnt2 Gbp2 Notch3	0.583333333333333	0.625	0.5625	Arnt2	Gbp2	Notch3
14	Blood	Arnt2 Gbp2 Pbk	0.625	0.625	0.625	Arnt2	Gbp2	Pbk
14	Blood	Arnt2 Gbp2 Pif1	0.583333333333333	0.625	0.5625	Arnt2	Gbp2	Pif1
14	Blood	Arnt2 Gbp2 Rorc	0.625	0.625	0.625	Arnt2	Gbp2	Rorc
14	Blood	Arnt2 Gbp2 Stil	0.521739130434783	0.428571428571429	0.5625	Arnt2	Gbp2	Stil
14	Blood	Arnt2 Gbp2 Syngr4	0.565217391304348	0.625	0.533333333333333	Arnt2	Gbp2	Syngr4
14	Blood	Arnt2 Gbp2 Vcam1	0.652173913043478	0.625	0.666666666666667	Arnt2	Gbp2	Vcam1
14	Blood	Arnt2 Gbp2	0.666666666666667	0.625	0.6875	Arnt2	Gbp2
14	Blood	Arnt2 Gzmb Gzmk	0.666666666666667	0.375	0.8125	Arnt2	Gzmb	Gzmk
14	Blood	Arnt2 Gzmb Ifng	0.541666666666667	0.25	0.6875	Arnt2	Gzmb	Ifng
14	Blood	Arnt2 Gzmb Irx3	0.75	0.5	0.875	Arnt2	Gzmb	Irx3
14	Blood	Arnt2 Gzmb Mt3	0.708333333333333	0.5	0.8125	Arnt2	Gzmb	Mt3
14	Blood	Arnt2 Gzmb Nebl	0.5	0.375	0.5625	Arnt2	Gzmb	Nebl
14	Blood	Arnt2 Gzmb Notch3	0.5	0.375	0.5625	Arnt2	Gzmb	Notch3
14	Blood	Arnt2 Gzmb Pbk	0.541666666666667	0.375	0.625	Arnt2	Gzmb	Pbk
14	Blood	Arnt2 Gzmb Pif1	0.458333333333333	0.375	0.5	Arnt2	Gzmb	Pif1
14	Blood	Arnt2 Gzmb Rorc	0.583333333333333	0.5	0.625	Arnt2	Gzmb	Rorc
14	Blood	Arnt2 Gzmb Stil	0.304347826086957	0.142857142857143	0.375	Arnt2	Gzmb	Stil
14	Blood	Arnt2 Gzmb Syngr4	0.434782608695652	0.375	0.466666666666667	Arnt2	Gzmb	Syngr4
14	Blood	Arnt2 Gzmb Vcam1	0.478260869565217	0.375	0.533333333333333	Arnt2	Gzmb	Vcam1
14	Blood	Arnt2 Gzmb	0.5	0.375	0.5625	Arnt2	Gzmb
14	Blood	Arnt2 Gzmk Ifng	0.583333333333333	0.5	0.625	Arnt2	Gzmk	Ifng
14	Blood	Arnt2 Gzmk Irx3	0.791666666666667	0.625	0.875	Arnt2	Gzmk	Irx3
14	Blood	Arnt2 Gzmk Mt3	0.541666666666667	0.625	0.5	Arnt2	Gzmk	Mt3
14	Blood	Arnt2 Gzmk Nebl	0.541666666666667	0.5	0.5625	Arnt2	Gzmk	Nebl
14	Blood	Arnt2 Gzmk Notch3	0.5	0.625	0.4375	Arnt2	Gzmk	Notch3
14	Blood	Arnt2 Gzmk Pbk	0.541666666666667	0.625	0.5	Arnt2	Gzmk	Pbk
14	Blood	Arnt2 Gzmk Pif1	0.541666666666667	0.5	0.5625	Arnt2	Gzmk	Pif1
14	Blood	Arnt2 Gzmk Rorc	0.75	0.75	0.75	Arnt2	Gzmk	Rorc
14	Blood	Arnt2 Gzmk Stil	0.565217391304348	0.571428571428571	0.5625	Arnt2	Gzmk	Stil
14	Blood	Arnt2 Gzmk Syngr4	0.608695652173913	0.75	0.533333333333333	Arnt2	Gzmk	Syngr4
14	Blood	Arnt2 Gzmk Vcam1	0.521739130434783	0.5	0.533333333333333	Arnt2	Gzmk	Vcam1
14	Blood	Arnt2 Gzmk	0.583333333333333	0.625	0.5625	Arnt2	Gzmk
14	Blood	Arnt2 Ifng Irx3	0.791666666666667	0.5	0.9375	Arnt2	Ifng	Irx3
14	Blood	Arnt2 Ifng Mt3	0.541666666666667	0.5	0.5625	Arnt2	Ifng	Mt3
14	Blood	Arnt2 Ifng Nebl	0.666666666666667	0.5	0.75	Arnt2	Ifng	Nebl
14	Blood	Arnt2 Ifng Notch3	0.625	0.5	0.6875	Arnt2	Ifng	Notch3
14	Blood	Arnt2 Ifng Pbk	0.708333333333333	0.5	0.8125	Arnt2	Ifng	Pbk
14	Blood	Arnt2 Ifng Pif1	0.625	0.5	0.6875	Arnt2	Ifng	Pif1
14	Blood	Arnt2 Ifng Rorc	0.708333333333333	0.625	0.75	Arnt2	Ifng	Rorc
14	Blood	Arnt2 Ifng Stil	0.565217391304348	0.428571428571429	0.625	Arnt2	Ifng	Stil
14	Blood	Arnt2 Ifng Syngr4	0.652173913043478	0.5	0.733333333333333	Arnt2	Ifng	Syngr4
14	Blood	Arnt2 Ifng Vcam1	0.565217391304348	0.375	0.666666666666667	Arnt2	Ifng	Vcam1
14	Blood	Arnt2 Ifng	0.666666666666667	0.5	0.75	Arnt2	Ifng
14	Blood	Arnt2 Irx3 Mt3	0.791666666666667	0.625	0.875	Arnt2	Irx3	Mt3
14	Blood	Arnt2 Irx3 Nebl	0.833333333333333	0.625	0.9375	Arnt2	Irx3	Nebl
14	Blood	Arnt2 Irx3 Notch3	0.791666666666667	0.625	0.875	Arnt2	Irx3	Notch3
14	Blood	Arnt2 Irx3 Pbk	0.75	0.625	0.8125	Arnt2	Irx3	Pbk
14	Blood	Arnt2 Irx3 Pif1	0.791666666666667	0.625	0.875	Arnt2	Irx3	Pif1
14	Blood	Arnt2 Irx3 Rorc	0.75	0.625	0.8125	Arnt2	Irx3	Rorc
14	Blood	Arnt2 Irx3 Stil	0.782608695652174	0.571428571428571	0.875	Arnt2	Irx3	Stil
14	Blood	Arnt2 Irx3 Syngr4	0.869565217391304	0.625	1	Arnt2	Irx3	Syngr4
14	Blood	Arnt2 Irx3 Vcam1	0.869565217391304	0.625	1	Arnt2	Irx3	Vcam1
14	Blood	Arnt2 Irx3	0.833333333333333	0.625	0.9375	Arnt2	Irx3
14	Blood	Arnt2 Mt3 Nebl	0.666666666666667	0.625	0.6875	Arnt2	Mt3	Nebl
14	Blood	Arnt2 Mt3 Notch3	0.541666666666667	0.625	0.5	Arnt2	Mt3	Notch3
14	Blood	Arnt2 Mt3 Pbk	0.625	0.625	0.625	Arnt2	Mt3	Pbk
14	Blood	Arnt2 Mt3 Pif1	0.541666666666667	0.625	0.5	Arnt2	Mt3	Pif1
14	Blood	Arnt2 Mt3 Rorc	0.666666666666667	0.625	0.6875	Arnt2	Mt3	Rorc
14	Blood	Arnt2 Mt3 Stil	0.521739130434783	0.571428571428571	0.5	Arnt2	Mt3	Stil
14	Blood	Arnt2 Mt3 Syngr4	0.608695652173913	0.625	0.6	Arnt2	Mt3	Syngr4
14	Blood	Arnt2 Mt3 Vcam1	0.521739130434783	0.5	0.533333333333333	Arnt2	Mt3	Vcam1
14	Blood	Arnt2 Mt3	0.541666666666667	0.625	0.5	Arnt2	Mt3
14	Blood	Arnt2 Nebl Notch3	0.583333333333333	0.625	0.5625	Arnt2	Nebl	Notch3
14	Blood	Arnt2 Nebl Pbk	0.625	0.625	0.625	Arnt2	Nebl	Pbk
14	Blood	Arnt2 Nebl Pif1	0.458333333333333	0.5	0.4375	Arnt2	Nebl	Pif1
14	Blood	Arnt2 Nebl Rorc	0.625	0.625	0.625	Arnt2	Nebl	Rorc
14	Blood	Arnt2 Nebl Stil	0.521739130434783	0.428571428571429	0.5625	Arnt2	Nebl	Stil
14	Blood	Arnt2 Nebl Syngr4	0.565217391304348	0.625	0.533333333333333	Arnt2	Nebl	Syngr4
14	Blood	Arnt2 Nebl Vcam1	0.434782608695652	0.25	0.533333333333333	Arnt2	Nebl	Vcam1
14	Blood	Arnt2 Nebl	0.625	0.625	0.625	Arnt2	Nebl
14	Blood	Arnt2 Notch3 Pbk	0.666666666666667	0.625	0.6875	Arnt2	Notch3	Pbk
14	Blood	Arnt2 Notch3 Pif1	0.541666666666667	0.5	0.5625	Arnt2	Notch3	Pif1
14	Blood	Arnt2 Notch3 Rorc	0.666666666666667	0.625	0.6875	Arnt2	Notch3	Rorc
14	Blood	Arnt2 Notch3 Stil	0.608695652173913	0.571428571428571	0.625	Arnt2	Notch3	Stil
14	Blood	Arnt2 Notch3 Syngr4	0.478260869565217	0.5	0.466666666666667	Arnt2	Notch3	Syngr4
14	Blood	Arnt2 Notch3 Vcam1	0.565217391304348	0.375	0.666666666666667	Arnt2	Notch3	Vcam1
14	Blood	Arnt2 Notch3	0.583333333333333	0.625	0.5625	Arnt2	Notch3
14	Blood	Arnt2 Pbk Pif1	0.666666666666667	0.625	0.6875	Arnt2	Pbk	Pif1
14	Blood	Arnt2 Pbk Rorc	0.666666666666667	0.625	0.6875	Arnt2	Pbk	Rorc
14	Blood	Arnt2 Pbk Stil	0.521739130434783	0.428571428571429	0.5625	Arnt2	Pbk	Stil
14	Blood	Arnt2 Pbk Syngr4	0.608695652173913	0.625	0.6	Arnt2	Pbk	Syngr4
14	Blood	Arnt2 Pbk Vcam1	0.565217391304348	0.375	0.666666666666667	Arnt2	Pbk	Vcam1
14	Blood	Arnt2 Pbk	0.75	0.625	0.8125	Arnt2	Pbk
14	Blood	Arnt2 Pif1 Rorc	0.791666666666667	0.75	0.8125	Arnt2	Pif1	Rorc
14	Blood	Arnt2 Pif1 Stil	0.478260869565217	0.428571428571429	0.5	Arnt2	Pif1	Stil
14	Blood	Arnt2 Pif1 Syngr4	0.478260869565217	0.375	0.533333333333333	Arnt2	Pif1	Syngr4
14	Blood	Arnt2 Pif1 Vcam1	0.521739130434783	0.375	0.6	Arnt2	Pif1	Vcam1
14	Blood	Arnt2 Pif1	0.625	0.625	0.625	Arnt2	Pif1
14	Blood	Arnt2 Rorc Stil	0.565217391304348	0.428571428571429	0.625	Arnt2	Rorc	Stil
14	Blood	Arnt2 Rorc Syngr4	0.608695652173913	0.625	0.6	Arnt2	Rorc	Syngr4
14	Blood	Arnt2 Rorc Vcam1	0.608695652173913	0.5	0.666666666666667	Arnt2	Rorc	Vcam1
14	Blood	Arnt2 Rorc	0.666666666666667	0.625	0.6875	Arnt2	Rorc
14	Blood	Arnt2 Stil Syngr4	0.454545454545455	0.428571428571429	0.466666666666667	Arnt2	Stil	Syngr4
14	Blood	Arnt2 Stil Vcam1	0.409090909090909	0.142857142857143	0.533333333333333	Arnt2	Stil	Vcam1
14	Blood	Arnt2 Stil	0.521739130434783	0.428571428571429	0.5625	Arnt2	Stil
14	Blood	Arnt2 Syngr4 Vcam1	0.478260869565217	0.375	0.533333333333333	Arnt2	Syngr4	Vcam1
14	Blood	Arnt2 Syngr4	0.565217391304348	0.5	0.6	Arnt2	Syngr4
14	Blood	Arnt2 Vcam1	0.521739130434783	0.375	0.6	Arnt2	Vcam1
14	Blood	Arnt2	0.666666666666667	0.625	0.6875	Arnt2
14	Blood	Cxcl10 Gbp2 Gzmb	0.708333333333333	0.75	0.6875	Cxcl10	Gbp2	Gzmb
14	Blood	Cxcl10 Gbp2 Gzmk	0.541666666666667	0.625	0.5	Cxcl10	Gbp2	Gzmk
14	Blood	Cxcl10 Gbp2 Ifng	0.5	0.5	0.5	Cxcl10	Gbp2	Ifng
14	Blood	Cxcl10 Gbp2 Irx3	0.791666666666667	0.5	0.9375	Cxcl10	Gbp2	Irx3
14	Blood	Cxcl10 Gbp2 Mt3	0.5	0.5	0.5	Cxcl10	Gbp2	Mt3
14	Blood	Cxcl10 Gbp2 Nebl	0.541666666666667	0.5	0.5625	Cxcl10	Gbp2	Nebl
14	Blood	Cxcl10 Gbp2 Notch3	0.5	0.375	0.5625	Cxcl10	Gbp2	Notch3
14	Blood	Cxcl10 Gbp2 Pbk	0.5	0.375	0.5625	Cxcl10	Gbp2	Pbk
14	Blood	Cxcl10 Gbp2 Pif1	0.416666666666667	0.375	0.4375	Cxcl10	Gbp2	Pif1
14	Blood	Cxcl10 Gbp2 Rorc	0.666666666666667	0.625	0.6875	Cxcl10	Gbp2	Rorc
14	Blood	Cxcl10 Gbp2 Stil	0.478260869565217	0.428571428571429	0.5	Cxcl10	Gbp2	Stil
14	Blood	Cxcl10 Gbp2 Syngr4	0.521739130434783	0.625	0.466666666666667	Cxcl10	Gbp2	Syngr4
14	Blood	Cxcl10 Gbp2 Vcam1	0.608695652173913	0.5	0.666666666666667	Cxcl10	Gbp2	Vcam1
14	Blood	Cxcl10 Gbp2	0.541666666666667	0.5	0.5625	Cxcl10	Gbp2
14	Blood	Cxcl10 Gzmb Gzmk	0.666666666666667	0.5	0.75	Cxcl10	Gzmb	Gzmk
14	Blood	Cxcl10 Gzmb Ifng	0.25	0.125	0.3125	Cxcl10	Gzmb	Ifng
14	Blood	Cxcl10 Gzmb Irx3	0.75	0.5	0.875	Cxcl10	Gzmb	Irx3
14	Blood	Cxcl10 Gzmb Mt3	0.666666666666667	0.5	0.75	Cxcl10	Gzmb	Mt3
14	Blood	Cxcl10 Gzmb Nebl	0	0	0	Cxcl10	Gzmb	Nebl
14	Blood	Cxcl10 Gzmb Notch3	0.25	0.125	0.3125	Cxcl10	Gzmb	Notch3
14	Blood	Cxcl10 Gzmb Pbk	0.291666666666667	0.25	0.3125	Cxcl10	Gzmb	Pbk
14	Blood	Cxcl10 Gzmb Pif1	0.291666666666667	0	0.4375	Cxcl10	Gzmb	Pif1
14	Blood	Cxcl10 Gzmb Rorc	0.458333333333333	0.375	0.5	Cxcl10	Gzmb	Rorc
14	Blood	Cxcl10 Gzmb Stil	0.260869565217391	0	0.375	Cxcl10	Gzmb	Stil
14	Blood	Cxcl10 Gzmb Syngr4	0.0869565217391304	0	0.133333333333333	Cxcl10	Gzmb	Syngr4
14	Blood	Cxcl10 Gzmb Vcam1	0	0	0	Cxcl10	Gzmb	Vcam1
14	Blood	Cxcl10 Gzmb	0.125	0	0.1875	Cxcl10	Gzmb
14	Blood	Cxcl10 Gzmk Ifng	0.583333333333333	0.5	0.625	Cxcl10	Gzmk	Ifng
14	Blood	Cxcl10 Gzmk Irx3	0.791666666666667	0.625	0.875	Cxcl10	Gzmk	Irx3
14	Blood	Cxcl10 Gzmk Mt3	0.583333333333333	0.625	0.5625	Cxcl10	Gzmk	Mt3
14	Blood	Cxcl10 Gzmk Nebl	0.541666666666667	0.5	0.5625	Cxcl10	Gzmk	Nebl
14	Blood	Cxcl10 Gzmk Notch3	0.625	0.625	0.625	Cxcl10	Gzmk	Notch3
14	Blood	Cxcl10 Gzmk Pbk	0.583333333333333	0.625	0.5625	Cxcl10	Gzmk	Pbk
14	Blood	Cxcl10 Gzmk Pif1	0.583333333333333	0.625	0.5625	Cxcl10	Gzmk	Pif1
14	Blood	Cxcl10 Gzmk Rorc	0.541666666666667	0.375	0.625	Cxcl10	Gzmk	Rorc
14	Blood	Cxcl10 Gzmk Stil	0.565217391304348	0.571428571428571	0.5625	Cxcl10	Gzmk	Stil
14	Blood	Cxcl10 Gzmk Syngr4	0.652173913043478	0.625	0.666666666666667	Cxcl10	Gzmk	Syngr4
14	Blood	Cxcl10 Gzmk Vcam1	0.565217391304348	0.5	0.6	Cxcl10	Gzmk	Vcam1
14	Blood	Cxcl10 Gzmk	0.625	0.625	0.625	Cxcl10	Gzmk
14	Blood	Cxcl10 Ifng Irx3	0.791666666666667	0.5	0.9375	Cxcl10	Ifng	Irx3
14	Blood	Cxcl10 Ifng Mt3	0.5	0.25	0.625	Cxcl10	Ifng	Mt3
14	Blood	Cxcl10 Ifng Nebl	0.25	0.125	0.3125	Cxcl10	Ifng	Nebl
14	Blood	Cxcl10 Ifng Notch3	0.333333333333333	0.125	0.4375	Cxcl10	Ifng	Notch3
14	Blood	Cxcl10 Ifng Pbk	0.333333333333333	0.125	0.4375	Cxcl10	Ifng	Pbk
14	Blood	Cxcl10 Ifng Pif1	0.416666666666667	0.125	0.5625	Cxcl10	Ifng	Pif1
14	Blood	Cxcl10 Ifng Rorc	0.416666666666667	0.25	0.5	Cxcl10	Ifng	Rorc
14	Blood	Cxcl10 Ifng Stil	0.478260869565217	0.142857142857143	0.625	Cxcl10	Ifng	Stil
14	Blood	Cxcl10 Ifng Syngr4	0.260869565217391	0	0.4	Cxcl10	Ifng	Syngr4
14	Blood	Cxcl10 Ifng Vcam1	0.347826086956522	0.125	0.466666666666667	Cxcl10	Ifng	Vcam1
14	Blood	Cxcl10 Ifng	0.458333333333333	0.125	0.625	Cxcl10	Ifng
14	Blood	Cxcl10 Irx3 Mt3	0.791666666666667	0.5	0.9375	Cxcl10	Irx3	Mt3
14	Blood	Cxcl10 Irx3 Nebl	0.833333333333333	0.625	0.9375	Cxcl10	Irx3	Nebl
14	Blood	Cxcl10 Irx3 Notch3	0.791666666666667	0.5	0.9375	Cxcl10	Irx3	Notch3
14	Blood	Cxcl10 Irx3 Pbk	0.791666666666667	0.5	0.9375	Cxcl10	Irx3	Pbk
14	Blood	Cxcl10 Irx3 Pif1	0.708333333333333	0.5	0.8125	Cxcl10	Irx3	Pif1
14	Blood	Cxcl10 Irx3 Rorc	0.791666666666667	0.5	0.9375	Cxcl10	Irx3	Rorc
14	Blood	Cxcl10 Irx3 Stil	0.695652173913043	0.428571428571429	0.8125	Cxcl10	Irx3	Stil
14	Blood	Cxcl10 Irx3 Syngr4	0.869565217391304	0.625	1	Cxcl10	Irx3	Syngr4
14	Blood	Cxcl10 Irx3 Vcam1	0.869565217391304	0.625	1	Cxcl10	Irx3	Vcam1
14	Blood	Cxcl10 Irx3	0.791666666666667	0.5	0.9375	Cxcl10	Irx3
14	Blood	Cxcl10 Mt3 Nebl	0.5	0.25	0.625	Cxcl10	Mt3	Nebl
14	Blood	Cxcl10 Mt3 Notch3	0.458333333333333	0.25	0.5625	Cxcl10	Mt3	Notch3
14	Blood	Cxcl10 Mt3 Pbk	0.458333333333333	0.125	0.625	Cxcl10	Mt3	Pbk
14	Blood	Cxcl10 Mt3 Pif1	0.458333333333333	0.25	0.5625	Cxcl10	Mt3	Pif1
14	Blood	Cxcl10 Mt3 Rorc	0.583333333333333	0.375	0.6875	Cxcl10	Mt3	Rorc
14	Blood	Cxcl10 Mt3 Stil	0.478260869565217	0.142857142857143	0.625	Cxcl10	Mt3	Stil
14	Blood	Cxcl10 Mt3 Syngr4	0.608695652173913	0.625	0.6	Cxcl10	Mt3	Syngr4
14	Blood	Cxcl10 Mt3 Vcam1	0.478260869565217	0.375	0.533333333333333	Cxcl10	Mt3	Vcam1
14	Blood	Cxcl10 Mt3	0.458333333333333	0.25	0.5625	Cxcl10	Mt3
14	Blood	Cxcl10 Nebl Notch3	0.125	0	0.1875	Cxcl10	Nebl	Notch3
14	Blood	Cxcl10 Nebl Pbk	0.166666666666667	0	0.25	Cxcl10	Nebl	Pbk
14	Blood	Cxcl10 Nebl Pif1	0.25	0.125	0.3125	Cxcl10	Nebl	Pif1
14	Blood	Cxcl10 Nebl Rorc	0.416666666666667	0.25	0.5	Cxcl10	Nebl	Rorc
14	Blood	Cxcl10 Nebl Stil	0.260869565217391	0	0.375	Cxcl10	Nebl	Stil
14	Blood	Cxcl10 Nebl Syngr4	0.0434782608695652	0	0.0666666666666667	Cxcl10	Nebl	Syngr4
14	Blood	Cxcl10 Nebl Vcam1	0	0	0	Cxcl10	Nebl	Vcam1
14	Blood	Cxcl10 Nebl	0.0416666666666667	0	0.0625	Cxcl10	Nebl
14	Blood	Cxcl10 Notch3 Pbk	0.208333333333333	0	0.3125	Cxcl10	Notch3	Pbk
14	Blood	Cxcl10 Notch3 Pif1	0.416666666666667	0.25	0.5	Cxcl10	Notch3	Pif1
14	Blood	Cxcl10 Notch3 Rorc	0.416666666666667	0.625	0.3125	Cxcl10	Notch3	Rorc
14	Blood	Cxcl10 Notch3 Stil	0.478260869565217	0.428571428571429	0.5	Cxcl10	Notch3	Stil
14	Blood	Cxcl10 Notch3 Syngr4	0.304347826086957	0.25	0.333333333333333	Cxcl10	Notch3	Syngr4
14	Blood	Cxcl10 Notch3 Vcam1	0.260869565217391	0.125	0.333333333333333	Cxcl10	Notch3	Vcam1
14	Blood	Cxcl10 Notch3	0.291666666666667	0.25	0.3125	Cxcl10	Notch3
14	Blood	Cxcl10 Pbk Pif1	0.333333333333333	0.125	0.4375	Cxcl10	Pbk	Pif1
14	Blood	Cxcl10 Pbk Rorc	0.458333333333333	0.375	0.5	Cxcl10	Pbk	Rorc
14	Blood	Cxcl10 Pbk Stil	0.434782608695652	0.428571428571429	0.4375	Cxcl10	Pbk	Stil
14	Blood	Cxcl10 Pbk Syngr4	0.391304347826087	0.375	0.4	Cxcl10	Pbk	Syngr4
14	Blood	Cxcl10 Pbk Vcam1	0.260869565217391	0	0.4	Cxcl10	Pbk	Vcam1
14	Blood	Cxcl10 Pbk	0.416666666666667	0.375	0.4375	Cxcl10	Pbk
14	Blood	Cxcl10 Pif1 Rorc	0.666666666666667	0.5	0.75	Cxcl10	Pif1	Rorc
14	Blood	Cxcl10 Pif1 Stil	0.347826086956522	0	0.5	Cxcl10	Pif1	Stil
14	Blood	Cxcl10 Pif1 Syngr4	0.304347826086957	0.25	0.333333333333333	Cxcl10	Pif1	Syngr4
14	Blood	Cxcl10 Pif1 Vcam1	0.391304347826087	0	0.6	Cxcl10	Pif1	Vcam1
14	Blood	Cxcl10 Pif1	0.458333333333333	0.25	0.5625	Cxcl10	Pif1
14	Blood	Cxcl10 Rorc Stil	0.608695652173913	0.714285714285714	0.5625	Cxcl10	Rorc	Stil
14	Blood	Cxcl10 Rorc Syngr4	0.478260869565217	0.375	0.533333333333333	Cxcl10	Rorc	Syngr4
14	Blood	Cxcl10 Rorc Vcam1	0.434782608695652	0.375	0.466666666666667	Cxcl10	Rorc	Vcam1
14	Blood	Cxcl10 Rorc	0.541666666666667	0.625	0.5	Cxcl10	Rorc
14	Blood	Cxcl10 Stil Syngr4	0.272727272727273	0	0.4	Cxcl10	Stil	Syngr4
14	Blood	Cxcl10 Stil Vcam1	0.318181818181818	0.285714285714286	0.333333333333333	Cxcl10	Stil	Vcam1
14	Blood	Cxcl10 Stil	0.391304347826087	0	0.5625	Cxcl10	Stil
14	Blood	Cxcl10 Syngr4 Vcam1	0.0434782608695652	0	0.0666666666666667	Cxcl10	Syngr4	Vcam1
14	Blood	Cxcl10 Syngr4	0.0869565217391304	0	0.133333333333333	Cxcl10	Syngr4
14	Blood	Cxcl10 Vcam1	0	0	0	Cxcl10	Vcam1
14	Blood	Cxcl10	0.166666666666667	0	0.25	Cxcl10
14	Blood	cxcl9 Arnt2 Cxcl10	0.625	0.5	0.6875	cxcl9	Arnt2	Cxcl10
14	Blood	cxcl9 Arnt2 Gbp2	0.625	0.5	0.6875	cxcl9	Arnt2	Gbp2
14	Blood	cxcl9 Arnt2 Gzmb	0.541666666666667	0.375	0.625	cxcl9	Arnt2	Gzmb
14	Blood	cxcl9 Arnt2 Gzmk	0.625	0.625	0.625	cxcl9	Arnt2	Gzmk
14	Blood	cxcl9 Arnt2 Ifng	0.625	0.5	0.6875	cxcl9	Arnt2	Ifng
14	Blood	cxcl9 Arnt2 Irx3	0.75	0.625	0.8125	cxcl9	Arnt2	Irx3
14	Blood	cxcl9 Arnt2 Mt3	0.625	0.5	0.6875	cxcl9	Arnt2	Mt3
14	Blood	cxcl9 Arnt2 Nebl	0.625	0.5	0.6875	cxcl9	Arnt2	Nebl
14	Blood	cxcl9 Arnt2 Notch3	0.625	0.5	0.6875	cxcl9	Arnt2	Notch3
14	Blood	cxcl9 Arnt2 Pbk	0.625	0.625	0.625	cxcl9	Arnt2	Pbk
14	Blood	cxcl9 Arnt2 Pif1	0.625	0.5	0.6875	cxcl9	Arnt2	Pif1
14	Blood	cxcl9 Arnt2 Rorc	0.791666666666667	0.875	0.75	cxcl9	Arnt2	Rorc
14	Blood	cxcl9 Arnt2 Stil	0.521739130434783	0.428571428571429	0.5625	cxcl9	Arnt2	Stil
14	Blood	cxcl9 Arnt2 Syngr4	0.521739130434783	0.5	0.533333333333333	cxcl9	Arnt2	Syngr4
14	Blood	cxcl9 Arnt2 Vcam1	0.608695652173913	0.5	0.666666666666667	cxcl9	Arnt2	Vcam1
14	Blood	cxcl9 Arnt2	0.625	0.5	0.6875	cxcl9	Arnt2
14	Blood	cxcl9 Cxcl10 Gbp2	0.5	0.375	0.5625	cxcl9	Cxcl10	Gbp2
14	Blood	cxcl9 Cxcl10 Gzmb	0.583333333333333	0.5	0.625	cxcl9	Cxcl10	Gzmb
14	Blood	cxcl9 Cxcl10 Gzmk	0.666666666666667	0.75	0.625	cxcl9	Cxcl10	Gzmk
14	Blood	cxcl9 Cxcl10 Ifng	0.583333333333333	0.375	0.6875	cxcl9	Cxcl10	Ifng
14	Blood	cxcl9 Cxcl10 Irx3	0.75	0.625	0.8125	cxcl9	Cxcl10	Irx3
14	Blood	cxcl9 Cxcl10 Mt3	0.583333333333333	0.5	0.625	cxcl9	Cxcl10	Mt3
14	Blood	cxcl9 Cxcl10 Nebl	0.541666666666667	0.5	0.5625	cxcl9	Cxcl10	Nebl
14	Blood	cxcl9 Cxcl10 Notch3	0.625	0.5	0.6875	cxcl9	Cxcl10	Notch3
14	Blood	cxcl9 Cxcl10 Pbk	0.625	0.625	0.625	cxcl9	Cxcl10	Pbk
14	Blood	cxcl9 Cxcl10 Pif1	0.541666666666667	0.5	0.5625	cxcl9	Cxcl10	Pif1
14	Blood	cxcl9 Cxcl10 Rorc	0.708333333333333	0.625	0.75	cxcl9	Cxcl10	Rorc
14	Blood	cxcl9 Cxcl10 Stil	0.521739130434783	0.428571428571429	0.5625	cxcl9	Cxcl10	Stil
14	Blood	cxcl9 Cxcl10 Syngr4	0.478260869565217	0.5	0.466666666666667	cxcl9	Cxcl10	Syngr4
14	Blood	cxcl9 Cxcl10 Vcam1	0.565217391304348	0.5	0.6	cxcl9	Cxcl10	Vcam1
14	Blood	cxcl9 Cxcl10	0.583333333333333	0.5	0.625	cxcl9	Cxcl10
14	Blood	cxcl9 Gbp2 Gzmb	0.75	0.75	0.75	cxcl9	Gbp2	Gzmb
14	Blood	cxcl9 Gbp2 Gzmk	0.583333333333333	0.625	0.5625	cxcl9	Gbp2	Gzmk
14	Blood	cxcl9 Gbp2 Ifng	0.541666666666667	0.5	0.5625	cxcl9	Gbp2	Ifng
14	Blood	cxcl9 Gbp2 Irx3	0.75	0.625	0.8125	cxcl9	Gbp2	Irx3
14	Blood	cxcl9 Gbp2 Mt3	0.5	0.5	0.5	cxcl9	Gbp2	Mt3
14	Blood	cxcl9 Gbp2 Nebl	0.5	0.5	0.5	cxcl9	Gbp2	Nebl
14	Blood	cxcl9 Gbp2 Notch3	0.541666666666667	0.5	0.5625	cxcl9	Gbp2	Notch3
14	Blood	cxcl9 Gbp2 Pbk	0.666666666666667	0.75	0.625	cxcl9	Gbp2	Pbk
14	Blood	cxcl9 Gbp2 Pif1	0.541666666666667	0.5	0.5625	cxcl9	Gbp2	Pif1
14	Blood	cxcl9 Gbp2 Rorc	0.666666666666667	0.625	0.6875	cxcl9	Gbp2	Rorc
14	Blood	cxcl9 Gbp2 Stil	0.478260869565217	0.428571428571429	0.5	cxcl9	Gbp2	Stil
14	Blood	cxcl9 Gbp2 Syngr4	0.521739130434783	0.5	0.533333333333333	cxcl9	Gbp2	Syngr4
14	Blood	cxcl9 Gbp2 Vcam1	0.478260869565217	0.5	0.466666666666667	cxcl9	Gbp2	Vcam1
14	Blood	cxcl9 Gbp2	0.541666666666667	0.5	0.5625	cxcl9	Gbp2
14	Blood	cxcl9 Gzmb Gzmk	0.708333333333333	0.625	0.75	cxcl9	Gzmb	Gzmk
14	Blood	cxcl9 Gzmb Ifng	0.5	0.375	0.5625	cxcl9	Gzmb	Ifng
14	Blood	cxcl9 Gzmb Irx3	0.708333333333333	0.5	0.8125	cxcl9	Gzmb	Irx3
14	Blood	cxcl9 Gzmb Mt3	0.458333333333333	0.375	0.5	cxcl9	Gzmb	Mt3
14	Blood	cxcl9 Gzmb Nebl	0.541666666666667	0.5	0.5625	cxcl9	Gzmb	Nebl
14	Blood	cxcl9 Gzmb Notch3	0.666666666666667	0.625	0.6875	cxcl9	Gzmb	Notch3
14	Blood	cxcl9 Gzmb Pbk	0.666666666666667	0.5	0.75	cxcl9	Gzmb	Pbk
14	Blood	cxcl9 Gzmb Pif1	0.541666666666667	0.5	0.5625	cxcl9	Gzmb	Pif1
14	Blood	cxcl9 Gzmb Rorc	0.666666666666667	0.75	0.625	cxcl9	Gzmb	Rorc
14	Blood	cxcl9 Gzmb Stil	0.521739130434783	0.285714285714286	0.625	cxcl9	Gzmb	Stil
14	Blood	cxcl9 Gzmb Syngr4	0.478260869565217	0.5	0.466666666666667	cxcl9	Gzmb	Syngr4
14	Blood	cxcl9 Gzmb Vcam1	0.434782608695652	0.375	0.466666666666667	cxcl9	Gzmb	Vcam1
14	Blood	cxcl9 Gzmb	0.583333333333333	0.5	0.625	cxcl9	Gzmb
14	Blood	cxcl9 Gzmk Ifng	0.583333333333333	0.375	0.6875	cxcl9	Gzmk	Ifng
14	Blood	cxcl9 Gzmk Irx3	0.791666666666667	0.625	0.875	cxcl9	Gzmk	Irx3
14	Blood	cxcl9 Gzmk Mt3	0.625	0.625	0.625	cxcl9	Gzmk	Mt3
14	Blood	cxcl9 Gzmk Nebl	0.625	0.625	0.625	cxcl9	Gzmk	Nebl
14	Blood	cxcl9 Gzmk Notch3	0.666666666666667	0.625	0.6875	cxcl9	Gzmk	Notch3
14	Blood	cxcl9 Gzmk Pbk	0.625	0.75	0.5625	cxcl9	Gzmk	Pbk
14	Blood	cxcl9 Gzmk Pif1	0.666666666666667	0.625	0.6875	cxcl9	Gzmk	Pif1
14	Blood	cxcl9 Gzmk Rorc	0.791666666666667	0.875	0.75	cxcl9	Gzmk	Rorc
14	Blood	cxcl9 Gzmk Stil	0.565217391304348	0.428571428571429	0.625	cxcl9	Gzmk	Stil
14	Blood	cxcl9 Gzmk Syngr4	0.652173913043478	0.625	0.666666666666667	cxcl9	Gzmk	Syngr4
14	Blood	cxcl9 Gzmk Vcam1	0.652173913043478	0.625	0.666666666666667	cxcl9	Gzmk	Vcam1
14	Blood	cxcl9 Gzmk	0.708333333333333	0.625	0.75	cxcl9	Gzmk
14	Blood	cxcl9 Ifng Irx3	0.75	0.625	0.8125	cxcl9	Ifng	Irx3
14	Blood	cxcl9 Ifng Mt3	0.583333333333333	0.5	0.625	cxcl9	Ifng	Mt3
14	Blood	cxcl9 Ifng Nebl	0.583333333333333	0.5	0.625	cxcl9	Ifng	Nebl
14	Blood	cxcl9 Ifng Notch3	0.708333333333333	0.5	0.8125	cxcl9	Ifng	Notch3
14	Blood	cxcl9 Ifng Pbk	0.666666666666667	0.625	0.6875	cxcl9	Ifng	Pbk
14	Blood	cxcl9 Ifng Pif1	0.583333333333333	0.5	0.625	cxcl9	Ifng	Pif1
14	Blood	cxcl9 Ifng Rorc	0.708333333333333	0.75	0.6875	cxcl9	Ifng	Rorc
14	Blood	cxcl9 Ifng Stil	0.521739130434783	0.285714285714286	0.625	cxcl9	Ifng	Stil
14	Blood	cxcl9 Ifng Syngr4	0.565217391304348	0.5	0.6	cxcl9	Ifng	Syngr4
14	Blood	cxcl9 Ifng Vcam1	0.565217391304348	0.5	0.6	cxcl9	Ifng	Vcam1
14	Blood	cxcl9 Ifng	0.625	0.5	0.6875	cxcl9	Ifng
14	Blood	cxcl9 Irx3 Mt3	0.75	0.625	0.8125	cxcl9	Irx3	Mt3
14	Blood	cxcl9 Irx3 Nebl	0.75	0.625	0.8125	cxcl9	Irx3	Nebl
14	Blood	cxcl9 Irx3 Notch3	0.833333333333333	0.75	0.875	cxcl9	Irx3	Notch3
14	Blood	cxcl9 Irx3 Pbk	0.875	0.875	0.875	cxcl9	Irx3	Pbk
14	Blood	cxcl9 Irx3 Pif1	0.75	0.625	0.8125	cxcl9	Irx3	Pif1
14	Blood	cxcl9 Irx3 Rorc	0.875	0.875	0.875	cxcl9	Irx3	Rorc
14	Blood	cxcl9 Irx3 Stil	0.695652173913043	0.571428571428571	0.75	cxcl9	Irx3	Stil
14	Blood	cxcl9 Irx3 Syngr4	0.826086956521739	0.625	0.933333333333333	cxcl9	Irx3	Syngr4
14	Blood	cxcl9 Irx3 Vcam1	0.826086956521739	0.625	0.933333333333333	cxcl9	Irx3	Vcam1
14	Blood	cxcl9 Irx3	0.75	0.625	0.8125	cxcl9	Irx3
14	Blood	cxcl9 Mt3 Nebl	0.541666666666667	0.5	0.5625	cxcl9	Mt3	Nebl
14	Blood	cxcl9 Mt3 Notch3	0.583333333333333	0.5	0.625	cxcl9	Mt3	Notch3
14	Blood	cxcl9 Mt3 Pbk	0.583333333333333	0.625	0.5625	cxcl9	Mt3	Pbk
14	Blood	cxcl9 Mt3 Pif1	0.541666666666667	0.5	0.5625	cxcl9	Mt3	Pif1
14	Blood	cxcl9 Mt3 Rorc	0.708333333333333	0.75	0.6875	cxcl9	Mt3	Rorc
14	Blood	cxcl9 Mt3 Stil	0.478260869565217	0.428571428571429	0.5	cxcl9	Mt3	Stil
14	Blood	cxcl9 Mt3 Syngr4	0.565217391304348	0.5	0.6	cxcl9	Mt3	Syngr4
14	Blood	cxcl9 Mt3 Vcam1	0.565217391304348	0.5	0.6	cxcl9	Mt3	Vcam1
14	Blood	cxcl9 Mt3	0.541666666666667	0.5	0.5625	cxcl9	Mt3
14	Blood	cxcl9 Nebl Notch3	0.625	0.625	0.625	cxcl9	Nebl	Notch3
14	Blood	cxcl9 Nebl Pbk	0.625	0.625	0.625	cxcl9	Nebl	Pbk
14	Blood	cxcl9 Nebl Pif1	0.583333333333333	0.625	0.5625	cxcl9	Nebl	Pif1
14	Blood	cxcl9 Nebl Rorc	0.75	0.75	0.75	cxcl9	Nebl	Rorc
14	Blood	cxcl9 Nebl Stil	0.565217391304348	0.714285714285714	0.5	cxcl9	Nebl	Stil
14	Blood	cxcl9 Nebl Syngr4	0.608695652173913	0.75	0.533333333333333	cxcl9	Nebl	Syngr4
14	Blood	cxcl9 Nebl Vcam1	0.608695652173913	0.625	0.6	cxcl9	Nebl	Vcam1
14	Blood	cxcl9 Nebl	0.625	0.625	0.625	cxcl9	Nebl
14	Blood	cxcl9 Notch3 Pbk	0.708333333333333	0.75	0.6875	cxcl9	Notch3	Pbk
14	Blood	cxcl9 Notch3 Pif1	0.708333333333333	0.625	0.75	cxcl9	Notch3	Pif1
14	Blood	cxcl9 Notch3 Rorc	0.583333333333333	0.625	0.5625	cxcl9	Notch3	Rorc
14	Blood	cxcl9 Notch3 Stil	0.739130434782609	0.857142857142857	0.6875	cxcl9	Notch3	Stil
14	Blood	cxcl9 Notch3 Syngr4	0.608695652173913	0.625	0.6	cxcl9	Notch3	Syngr4
14	Blood	cxcl9 Notch3 Vcam1	0.652173913043478	0.625	0.666666666666667	cxcl9	Notch3	Vcam1
14	Blood	cxcl9 Notch3	0.708333333333333	0.625	0.75	cxcl9	Notch3
14	Blood	cxcl9 Pbk Pif1	0.666666666666667	0.75	0.625	cxcl9	Pbk	Pif1
14	Blood	cxcl9 Pbk Rorc	0.666666666666667	0.75	0.625	cxcl9	Pbk	Rorc
14	Blood	cxcl9 Pbk Stil	0.652173913043478	0.714285714285714	0.625	cxcl9	Pbk	Stil
14	Blood	cxcl9 Pbk Syngr4	0.652173913043478	0.625	0.666666666666667	cxcl9	Pbk	Syngr4
14	Blood	cxcl9 Pbk Vcam1	0.608695652173913	0.625	0.6	cxcl9	Pbk	Vcam1
14	Blood	cxcl9 Pbk	0.708333333333333	0.75	0.6875	cxcl9	Pbk
14	Blood	cxcl9 Pif1 Rorc	0.666666666666667	0.75	0.625	cxcl9	Pif1	Rorc
14	Blood	cxcl9 Pif1 Stil	0.608695652173913	0.571428571428571	0.625	cxcl9	Pif1	Stil
14	Blood	cxcl9 Pif1 Syngr4	0.521739130434783	0.625	0.466666666666667	cxcl9	Pif1	Syngr4
14	Blood	cxcl9 Pif1 Vcam1	0.521739130434783	0.5	0.533333333333333	cxcl9	Pif1	Vcam1
14	Blood	cxcl9 Pif1	0.583333333333333	0.625	0.5625	cxcl9	Pif1
14	Blood	cxcl9 Rorc Stil	0.739130434782609	0.857142857142857	0.6875	cxcl9	Rorc	Stil
14	Blood	cxcl9 Rorc Syngr4	0.652173913043478	0.625	0.666666666666667	cxcl9	Rorc	Syngr4
14	Blood	cxcl9 Rorc Vcam1	0.652173913043478	0.625	0.666666666666667	cxcl9	Rorc	Vcam1
14	Blood	cxcl9 Rorc	0.666666666666667	0.625	0.6875	cxcl9	Rorc
14	Blood	cxcl9 Stil Syngr4	0.590909090909091	0.714285714285714	0.533333333333333	cxcl9	Stil	Syngr4
14	Blood	cxcl9 Stil Vcam1	0.5	0.428571428571429	0.533333333333333	cxcl9	Stil	Vcam1
14	Blood	cxcl9 Stil	0.652173913043478	0.714285714285714	0.625	cxcl9	Stil
14	Blood	cxcl9 Syngr4 Vcam1	0.521739130434783	0.625	0.466666666666667	cxcl9	Syngr4	Vcam1
14	Blood	cxcl9 Syngr4	0.565217391304348	0.625	0.533333333333333	cxcl9	Syngr4
14	Blood	cxcl9 Vcam1	0.565217391304348	0.625	0.533333333333333	cxcl9	Vcam1
14	Blood	cxcl9	0.625	0.625	0.625	cxcl9
14	Blood	esm1 Arnt2 Cxcl10	0.791666666666667	0.875	0.75	esm1	Arnt2	Cxcl10
14	Blood	esm1 Arnt2 Gbp2	0.791666666666667	0.75	0.8125	esm1	Arnt2	Gbp2
14	Blood	esm1 Arnt2 Gzmb	0.791666666666667	0.75	0.8125	esm1	Arnt2	Gzmb
14	Blood	esm1 Arnt2 Gzmk	0.708333333333333	0.625	0.75	esm1	Arnt2	Gzmk
14	Blood	esm1 Arnt2 Ifng	0.833333333333333	0.875	0.8125	esm1	Arnt2	Ifng
14	Blood	esm1 Arnt2 Irx3	0.791666666666667	0.625	0.875	esm1	Arnt2	Irx3
14	Blood	esm1 Arnt2 Mt3	0.75	0.75	0.75	esm1	Arnt2	Mt3
14	Blood	esm1 Arnt2 Nebl	0.708333333333333	0.625	0.75	esm1	Arnt2	Nebl
14	Blood	esm1 Arnt2 Notch3	0.75	0.75	0.75	esm1	Arnt2	Notch3
14	Blood	esm1 Arnt2 Pbk	0.833333333333333	0.875	0.8125	esm1	Arnt2	Pbk
14	Blood	esm1 Arnt2 Pif1	0.75	0.75	0.75	esm1	Arnt2	Pif1
14	Blood	esm1 Arnt2 Rorc	0.833333333333333	0.875	0.8125	esm1	Arnt2	Rorc
14	Blood	esm1 Arnt2 Stil	0.695652173913043	0.714285714285714	0.6875	esm1	Arnt2	Stil
14	Blood	esm1 Arnt2 Syngr4	0.739130434782609	0.625	0.8	esm1	Arnt2	Syngr4
14	Blood	esm1 Arnt2 Vcam1	0.739130434782609	0.75	0.733333333333333	esm1	Arnt2	Vcam1
14	Blood	esm1 Arnt2	0.75	0.75	0.75	esm1	Arnt2
14	Blood	esm1 Cxcl10 Gbp2	0.791666666666667	0.75	0.8125	esm1	Cxcl10	Gbp2
14	Blood	esm1 Cxcl10 Gzmb	0.75	0.75	0.75	esm1	Cxcl10	Gzmb
14	Blood	esm1 Cxcl10 Gzmk	0.75	0.75	0.75	esm1	Cxcl10	Gzmk
14	Blood	esm1 Cxcl10 Ifng	0.833333333333333	0.875	0.8125	esm1	Cxcl10	Ifng
14	Blood	esm1 Cxcl10 Irx3	0.708333333333333	0.625	0.75	esm1	Cxcl10	Irx3
14	Blood	esm1 Cxcl10 Mt3	0.791666666666667	0.75	0.8125	esm1	Cxcl10	Mt3
14	Blood	esm1 Cxcl10 Nebl	0.791666666666667	0.875	0.75	esm1	Cxcl10	Nebl
14	Blood	esm1 Cxcl10 Notch3	0.791666666666667	0.875	0.75	esm1	Cxcl10	Notch3
14	Blood	esm1 Cxcl10 Pbk	0.791666666666667	0.875	0.75	esm1	Cxcl10	Pbk
14	Blood	esm1 Cxcl10 Pif1	0.833333333333333	0.875	0.8125	esm1	Cxcl10	Pif1
14	Blood	esm1 Cxcl10 Rorc	0.791666666666667	0.75	0.8125	esm1	Cxcl10	Rorc
14	Blood	esm1 Cxcl10 Stil	0.739130434782609	0.857142857142857	0.6875	esm1	Cxcl10	Stil
14	Blood	esm1 Cxcl10 Syngr4	0.782608695652174	0.875	0.733333333333333	esm1	Cxcl10	Syngr4
14	Blood	esm1 Cxcl10 Vcam1	0.739130434782609	0.75	0.733333333333333	esm1	Cxcl10	Vcam1
14	Blood	esm1 Cxcl10	0.791666666666667	0.875	0.75	esm1	Cxcl10
14	Blood	esm1 cxcl9 Arnt2	0.791666666666667	0.75	0.8125	esm1	cxcl9	Arnt2
14	Blood	esm1 cxcl9 Cxcl10	0.833333333333333	0.875	0.8125	esm1	cxcl9	Cxcl10
14	Blood	esm1 cxcl9 Gbp2	0.833333333333333	0.75	0.875	esm1	cxcl9	Gbp2
14	Blood	esm1 cxcl9 Gzmb	0.791666666666667	0.75	0.8125	esm1	cxcl9	Gzmb
14	Blood	esm1 cxcl9 Gzmk	0.708333333333333	0.625	0.75	esm1	cxcl9	Gzmk
14	Blood	esm1 cxcl9 Ifng	0.833333333333333	0.875	0.8125	esm1	cxcl9	Ifng
14	Blood	esm1 cxcl9 Irx3	0.75	0.625	0.8125	esm1	cxcl9	Irx3
14	Blood	esm1 cxcl9 Mt3	0.791666666666667	0.75	0.8125	esm1	cxcl9	Mt3
14	Blood	esm1 cxcl9 Nebl	0.708333333333333	0.75	0.6875	esm1	cxcl9	Nebl
14	Blood	esm1 cxcl9 Notch3	0.75	0.875	0.6875	esm1	cxcl9	Notch3
14	Blood	esm1 cxcl9 Pbk	0.833333333333333	0.875	0.8125	esm1	cxcl9	Pbk
14	Blood	esm1 cxcl9 Pif1	0.833333333333333	0.875	0.8125	esm1	cxcl9	Pif1
14	Blood	esm1 cxcl9 Rorc	0.833333333333333	0.875	0.8125	esm1	cxcl9	Rorc
14	Blood	esm1 cxcl9 Stil	0.826086956521739	0.857142857142857	0.8125	esm1	cxcl9	Stil
14	Blood	esm1 cxcl9 Syngr4	0.782608695652174	0.875	0.733333333333333	esm1	cxcl9	Syngr4
14	Blood	esm1 cxcl9 Vcam1	0.739130434782609	0.75	0.733333333333333	esm1	cxcl9	Vcam1
14	Blood	esm1 cxcl9	0.833333333333333	0.875	0.8125	esm1	cxcl9
14	Blood	esm1 Gbp2 Gzmb	0.833333333333333	0.75	0.875	esm1	Gbp2	Gzmb
14	Blood	esm1 Gbp2 Gzmk	0.791666666666667	0.75	0.8125	esm1	Gbp2	Gzmk
14	Blood	esm1 Gbp2 Ifng	0.833333333333333	0.75	0.875	esm1	Gbp2	Ifng
14	Blood	esm1 Gbp2 Irx3	0.75	0.625	0.8125	esm1	Gbp2	Irx3
14	Blood	esm1 Gbp2 Mt3	0.791666666666667	0.75	0.8125	esm1	Gbp2	Mt3
14	Blood	esm1 Gbp2 Nebl	0.791666666666667	0.75	0.8125	esm1	Gbp2	Nebl
14	Blood	esm1 Gbp2 Notch3	0.791666666666667	0.75	0.8125	esm1	Gbp2	Notch3
14	Blood	esm1 Gbp2 Pbk	0.75	0.75	0.75	esm1	Gbp2	Pbk
14	Blood	esm1 Gbp2 Pif1	0.833333333333333	0.75	0.875	esm1	Gbp2	Pif1
14	Blood	esm1 Gbp2 Rorc	0.791666666666667	0.75	0.8125	esm1	Gbp2	Rorc
14	Blood	esm1 Gbp2 Stil	0.782608695652174	0.714285714285714	0.8125	esm1	Gbp2	Stil
14	Blood	esm1 Gbp2 Syngr4	0.826086956521739	0.75	0.866666666666667	esm1	Gbp2	Syngr4
14	Blood	esm1 Gbp2 Vcam1	0.739130434782609	0.75	0.733333333333333	esm1	Gbp2	Vcam1
14	Blood	esm1 Gbp2	0.833333333333333	0.75	0.875	esm1	Gbp2
14	Blood	esm1 Gzmb Gzmk	0.666666666666667	0.5	0.75	esm1	Gzmb	Gzmk
14	Blood	esm1 Gzmb Ifng	0.833333333333333	0.875	0.8125	esm1	Gzmb	Ifng
14	Blood	esm1 Gzmb Irx3	0.75	0.5	0.875	esm1	Gzmb	Irx3
14	Blood	esm1 Gzmb Mt3	0.791666666666667	0.75	0.8125	esm1	Gzmb	Mt3
14	Blood	esm1 Gzmb Nebl	0.708333333333333	0.75	0.6875	esm1	Gzmb	Nebl
14	Blood	esm1 Gzmb Notch3	0.708333333333333	0.625	0.75	esm1	Gzmb	Notch3
14	Blood	esm1 Gzmb Pbk	0.791666666666667	0.75	0.8125	esm1	Gzmb	Pbk
14	Blood	esm1 Gzmb Pif1	0.791666666666667	0.75	0.8125	esm1	Gzmb	Pif1
14	Blood	esm1 Gzmb Rorc	0.791666666666667	0.75	0.8125	esm1	Gzmb	Rorc
14	Blood	esm1 Gzmb Stil	0.695652173913043	0.571428571428571	0.75	esm1	Gzmb	Stil
14	Blood	esm1 Gzmb Syngr4	0.695652173913043	0.625	0.733333333333333	esm1	Gzmb	Syngr4
14	Blood	esm1 Gzmb Vcam1	0.739130434782609	0.75	0.733333333333333	esm1	Gzmb	Vcam1
14	Blood	esm1 Gzmb	0.791666666666667	0.75	0.8125	esm1	Gzmb
14	Blood	esm1 Gzmk Ifng	0.875	0.875	0.875	esm1	Gzmk	Ifng
14	Blood	esm1 Gzmk Irx3	0.75	0.625	0.8125	esm1	Gzmk	Irx3
14	Blood	esm1 Gzmk Mt3	0.75	0.75	0.75	esm1	Gzmk	Mt3
14	Blood	esm1 Gzmk Nebl	0.666666666666667	0.625	0.6875	esm1	Gzmk	Nebl
14	Blood	esm1 Gzmk Notch3	0.708333333333333	0.75	0.6875	esm1	Gzmk	Notch3
14	Blood	esm1 Gzmk Pbk	0.833333333333333	0.875	0.8125	esm1	Gzmk	Pbk
14	Blood	esm1 Gzmk Pif1	0.708333333333333	0.625	0.75	esm1	Gzmk	Pif1
14	Blood	esm1 Gzmk Rorc	0.833333333333333	0.875	0.8125	esm1	Gzmk	Rorc
14	Blood	esm1 Gzmk Stil	0.739130434782609	0.714285714285714	0.75	esm1	Gzmk	Stil
14	Blood	esm1 Gzmk Syngr4	0.652173913043478	0.625	0.666666666666667	esm1	Gzmk	Syngr4
14	Blood	esm1 Gzmk Vcam1	0.739130434782609	0.75	0.733333333333333	esm1	Gzmk	Vcam1
14	Blood	esm1 Gzmk	0.708333333333333	0.625	0.75	esm1	Gzmk
14	Blood	esm1 Ifng Irx3	0.791666666666667	0.75	0.8125	esm1	Ifng	Irx3
14	Blood	esm1 Ifng Mt3	0.875	0.875	0.875	esm1	Ifng	Mt3
14	Blood	esm1 Ifng Nebl	0.833333333333333	0.875	0.8125	esm1	Ifng	Nebl
14	Blood	esm1 Ifng Notch3	0.833333333333333	0.875	0.8125	esm1	Ifng	Notch3
14	Blood	esm1 Ifng Pbk	0.875	0.875	0.875	esm1	Ifng	Pbk
14	Blood	esm1 Ifng Pif1	0.833333333333333	0.875	0.8125	esm1	Ifng	Pif1
14	Blood	esm1 Ifng Rorc	0.833333333333333	0.875	0.8125	esm1	Ifng	Rorc
14	Blood	esm1 Ifng Stil	0.782608695652174	0.857142857142857	0.75	esm1	Ifng	Stil
14	Blood	esm1 Ifng Syngr4	0.782608695652174	0.75	0.8	esm1	Ifng	Syngr4
14	Blood	esm1 Ifng Vcam1	0.826086956521739	0.875	0.8	esm1	Ifng	Vcam1
14	Blood	esm1 Ifng	0.833333333333333	0.875	0.8125	esm1	Ifng
14	Blood	esm1 Irx3 Mt3	0.791666666666667	0.625	0.875	esm1	Irx3	Mt3
14	Blood	esm1 Irx3 Nebl	0.75	0.625	0.8125	esm1	Irx3	Nebl
14	Blood	esm1 Irx3 Notch3	0.791666666666667	0.75	0.8125	esm1	Irx3	Notch3
14	Blood	esm1 Irx3 Pbk	0.75	0.625	0.8125	esm1	Irx3	Pbk
14	Blood	esm1 Irx3 Pif1	0.791666666666667	0.625	0.875	esm1	Irx3	Pif1
14	Blood	esm1 Irx3 Rorc	0.833333333333333	1	0.75	esm1	Irx3	Rorc
14	Blood	esm1 Irx3 Stil	0.739130434782609	0.571428571428571	0.8125	esm1	Irx3	Stil
14	Blood	esm1 Irx3 Syngr4	0.826086956521739	0.625	0.933333333333333	esm1	Irx3	Syngr4
14	Blood	esm1 Irx3 Vcam1	0.826086956521739	0.625	0.933333333333333	esm1	Irx3	Vcam1
14	Blood	esm1 Irx3	0.791666666666667	0.625	0.875	esm1	Irx3
14	Blood	esm1 Mt3 Nebl	0.666666666666667	0.625	0.6875	esm1	Mt3	Nebl
14	Blood	esm1 Mt3 Notch3	0.708333333333333	0.75	0.6875	esm1	Mt3	Notch3
14	Blood	esm1 Mt3 Pbk	0.791666666666667	0.75	0.8125	esm1	Mt3	Pbk
14	Blood	esm1 Mt3 Pif1	0.791666666666667	0.75	0.8125	esm1	Mt3	Pif1
14	Blood	esm1 Mt3 Rorc	0.791666666666667	0.875	0.75	esm1	Mt3	Rorc
14	Blood	esm1 Mt3 Stil	0.739130434782609	0.714285714285714	0.75	esm1	Mt3	Stil
14	Blood	esm1 Mt3 Syngr4	0.739130434782609	0.75	0.733333333333333	esm1	Mt3	Syngr4
14	Blood	esm1 Mt3 Vcam1	0.782608695652174	0.75	0.8	esm1	Mt3	Vcam1
14	Blood	esm1 Mt3	0.791666666666667	0.75	0.8125	esm1	Mt3
14	Blood	esm1 Nebl Notch3	0.791666666666667	0.875	0.75	esm1	Nebl	Notch3
14	Blood	esm1 Nebl Pbk	0.833333333333333	0.875	0.8125	esm1	Nebl	Pbk
14	Blood	esm1 Nebl Pif1	0.75	0.875	0.6875	esm1	Nebl	Pif1
14	Blood	esm1 Nebl Rorc	0.833333333333333	0.875	0.8125	esm1	Nebl	Rorc
14	Blood	esm1 Nebl Stil	0.739130434782609	0.857142857142857	0.6875	esm1	Nebl	Stil
14	Blood	esm1 Nebl Syngr4	0.739130434782609	0.75	0.733333333333333	esm1	Nebl	Syngr4
14	Blood	esm1 Nebl Vcam1	0.652173913043478	0.75	0.6	esm1	Nebl	Vcam1
14	Blood	esm1 Nebl	0.791666666666667	0.875	0.75	esm1	Nebl
14	Blood	esm1 Notch3 Pbk	0.791666666666667	0.875	0.75	esm1	Notch3	Pbk
14	Blood	esm1 Notch3 Pif1	0.791666666666667	0.875	0.75	esm1	Notch3	Pif1
14	Blood	esm1 Notch3 Rorc	0.833333333333333	0.875	0.8125	esm1	Notch3	Rorc
14	Blood	esm1 Notch3 Stil	0.782608695652174	0.857142857142857	0.75	esm1	Notch3	Stil
14	Blood	esm1 Notch3 Syngr4	0.782608695652174	0.875	0.733333333333333	esm1	Notch3	Syngr4
14	Blood	esm1 Notch3 Vcam1	0.695652173913043	0.75	0.666666666666667	esm1	Notch3	Vcam1
14	Blood	esm1 Notch3	0.791666666666667	0.875	0.75	esm1	Notch3
14	Blood	esm1 Pbk Pif1	0.875	0.875	0.875	esm1	Pbk	Pif1
14	Blood	esm1 Pbk Rorc	0.791666666666667	0.875	0.75	esm1	Pbk	Rorc
14	Blood	esm1 Pbk Stil	0.826086956521739	0.857142857142857	0.8125	esm1	Pbk	Stil
14	Blood	esm1 Pbk Syngr4	0.782608695652174	0.875	0.733333333333333	esm1	Pbk	Syngr4
14	Blood	esm1 Pbk Vcam1	0.782608695652174	0.75	0.8	esm1	Pbk	Vcam1
14	Blood	esm1 Pbk	0.833333333333333	0.875	0.8125	esm1	Pbk
14	Blood	esm1 Pif1 Rorc	0.833333333333333	0.875	0.8125	esm1	Pif1	Rorc
14	Blood	esm1 Pif1 Stil	0.739130434782609	0.857142857142857	0.6875	esm1	Pif1	Stil
14	Blood	esm1 Pif1 Syngr4	0.695652173913043	0.625	0.733333333333333	esm1	Pif1	Syngr4
14	Blood	esm1 Pif1 Vcam1	0.782608695652174	0.75	0.8	esm1	Pif1	Vcam1
14	Blood	esm1 Pif1	0.791666666666667	0.875	0.75	esm1	Pif1
14	Blood	esm1 Rorc Stil	0.826086956521739	0.857142857142857	0.8125	esm1	Rorc	Stil
14	Blood	esm1 Rorc Syngr4	0.826086956521739	0.875	0.8	esm1	Rorc	Syngr4
14	Blood	esm1 Rorc Vcam1	0.782608695652174	0.75	0.8	esm1	Rorc	Vcam1
14	Blood	esm1 Rorc	0.833333333333333	0.875	0.8125	esm1	Rorc
14	Blood	esm1 Stil Syngr4	0.681818181818182	0.714285714285714	0.666666666666667	esm1	Stil	Syngr4
14	Blood	esm1 Stil Vcam1	0.727272727272727	0.714285714285714	0.733333333333333	esm1	Stil	Vcam1
14	Blood	esm1 Stil	0.739130434782609	0.857142857142857	0.6875	esm1	Stil
14	Blood	esm1 Syngr4 Vcam1	0.739130434782609	0.75	0.733333333333333	esm1	Syngr4	Vcam1
14	Blood	esm1 Syngr4	0.739130434782609	0.625	0.8	esm1	Syngr4
14	Blood	esm1 Vcam1	0.739130434782609	0.75	0.733333333333333	esm1	Vcam1
14	Blood	esm1	0.791666666666667	0.875	0.75	esm1
14	Blood	Gbp2 Gzmb Gzmk	0.791666666666667	0.75	0.8125	Gbp2	Gzmb	Gzmk
14	Blood	Gbp2 Gzmb Ifng	0.666666666666667	0.75	0.625	Gbp2	Gzmb	Ifng
14	Blood	Gbp2 Gzmb Irx3	0.666666666666667	0.5	0.75	Gbp2	Gzmb	Irx3
14	Blood	Gbp2 Gzmb Mt3	0.625	0.75	0.5625	Gbp2	Gzmb	Mt3
14	Blood	Gbp2 Gzmb Nebl	0.625	0.625	0.625	Gbp2	Gzmb	Nebl
14	Blood	Gbp2 Gzmb Notch3	0.625	0.75	0.5625	Gbp2	Gzmb	Notch3
14	Blood	Gbp2 Gzmb Pbk	0.583333333333333	0.75	0.5	Gbp2	Gzmb	Pbk
14	Blood	Gbp2 Gzmb Pif1	0.666666666666667	0.75	0.625	Gbp2	Gzmb	Pif1
14	Blood	Gbp2 Gzmb Rorc	0.625	0.75	0.5625	Gbp2	Gzmb	Rorc
14	Blood	Gbp2 Gzmb Stil	0.695652173913043	0.714285714285714	0.6875	Gbp2	Gzmb	Stil
14	Blood	Gbp2 Gzmb Syngr4	0.608695652173913	0.625	0.6	Gbp2	Gzmb	Syngr4
14	Blood	Gbp2 Gzmb Vcam1	0.565217391304348	0.625	0.533333333333333	Gbp2	Gzmb	Vcam1
14	Blood	Gbp2 Gzmb	0.708333333333333	0.75	0.6875	Gbp2	Gzmb
14	Blood	Gbp2 Gzmk Ifng	0.583333333333333	0.5	0.625	Gbp2	Gzmk	Ifng
14	Blood	Gbp2 Gzmk Irx3	0.791666666666667	0.625	0.875	Gbp2	Gzmk	Irx3
14	Blood	Gbp2 Gzmk Mt3	0.541666666666667	0.625	0.5	Gbp2	Gzmk	Mt3
14	Blood	Gbp2 Gzmk Nebl	0.541666666666667	0.625	0.5	Gbp2	Gzmk	Nebl
14	Blood	Gbp2 Gzmk Notch3	0.583333333333333	0.75	0.5	Gbp2	Gzmk	Notch3
14	Blood	Gbp2 Gzmk Pbk	0.583333333333333	0.75	0.5	Gbp2	Gzmk	Pbk
14	Blood	Gbp2 Gzmk Pif1	0.583333333333333	0.625	0.5625	Gbp2	Gzmk	Pif1
14	Blood	Gbp2 Gzmk Rorc	0.666666666666667	0.75	0.625	Gbp2	Gzmk	Rorc
14	Blood	Gbp2 Gzmk Stil	0.565217391304348	0.571428571428571	0.5625	Gbp2	Gzmk	Stil
14	Blood	Gbp2 Gzmk Syngr4	0.652173913043478	0.75	0.6	Gbp2	Gzmk	Syngr4
14	Blood	Gbp2 Gzmk Vcam1	0.521739130434783	0.625	0.466666666666667	Gbp2	Gzmk	Vcam1
14	Blood	Gbp2 Gzmk	0.583333333333333	0.75	0.5	Gbp2	Gzmk
14	Blood	Gbp2 Ifng Irx3	0.833333333333333	0.625	0.9375	Gbp2	Ifng	Irx3
14	Blood	Gbp2 Ifng Mt3	0.541666666666667	0.5	0.5625	Gbp2	Ifng	Mt3
14	Blood	Gbp2 Ifng Nebl	0.541666666666667	0.5	0.5625	Gbp2	Ifng	Nebl
14	Blood	Gbp2 Ifng Notch3	0.458333333333333	0.375	0.5	Gbp2	Ifng	Notch3
14	Blood	Gbp2 Ifng Pbk	0.458333333333333	0.375	0.5	Gbp2	Ifng	Pbk
14	Blood	Gbp2 Ifng Pif1	0.458333333333333	0.5	0.4375	Gbp2	Ifng	Pif1
14	Blood	Gbp2 Ifng Rorc	0.541666666666667	0.375	0.625	Gbp2	Ifng	Rorc
14	Blood	Gbp2 Ifng Stil	0.478260869565217	0.428571428571429	0.5	Gbp2	Ifng	Stil
14	Blood	Gbp2 Ifng Syngr4	0.608695652173913	0.625	0.6	Gbp2	Ifng	Syngr4
14	Blood	Gbp2 Ifng Vcam1	0.565217391304348	0.5	0.6	Gbp2	Ifng	Vcam1
14	Blood	Gbp2 Ifng	0.541666666666667	0.5	0.5625	Gbp2	Ifng
14	Blood	Gbp2 Irx3 Mt3	0.833333333333333	0.625	0.9375	Gbp2	Irx3	Mt3
14	Blood	Gbp2 Irx3 Nebl	0.833333333333333	0.625	0.9375	Gbp2	Irx3	Nebl
14	Blood	Gbp2 Irx3 Notch3	0.833333333333333	0.625	0.9375	Gbp2	Irx3	Notch3
14	Blood	Gbp2 Irx3 Pbk	0.791666666666667	0.625	0.875	Gbp2	Irx3	Pbk
14	Blood	Gbp2 Irx3 Pif1	0.75	0.625	0.8125	Gbp2	Irx3	Pif1
14	Blood	Gbp2 Irx3 Rorc	0.791666666666667	0.625	0.875	Gbp2	Irx3	Rorc
14	Blood	Gbp2 Irx3 Stil	0.739130434782609	0.571428571428571	0.8125	Gbp2	Irx3	Stil
14	Blood	Gbp2 Irx3 Syngr4	0.869565217391304	0.625	1	Gbp2	Irx3	Syngr4
14	Blood	Gbp2 Irx3 Vcam1	0.869565217391304	0.625	1	Gbp2	Irx3	Vcam1
14	Blood	Gbp2 Irx3	0.833333333333333	0.625	0.9375	Gbp2	Irx3
14	Blood	Gbp2 Mt3 Nebl	0.583333333333333	0.5	0.625	Gbp2	Mt3	Nebl
14	Blood	Gbp2 Mt3 Notch3	0.541666666666667	0.5	0.5625	Gbp2	Mt3	Notch3
14	Blood	Gbp2 Mt3 Pbk	0.583333333333333	0.5	0.625	Gbp2	Mt3	Pbk
14	Blood	Gbp2 Mt3 Pif1	0.458333333333333	0.5	0.4375	Gbp2	Mt3	Pif1
14	Blood	Gbp2 Mt3 Rorc	0.625	0.5	0.6875	Gbp2	Mt3	Rorc
14	Blood	Gbp2 Mt3 Stil	0.521739130434783	0.571428571428571	0.5	Gbp2	Mt3	Stil
14	Blood	Gbp2 Mt3 Syngr4	0.608695652173913	0.625	0.6	Gbp2	Mt3	Syngr4
14	Blood	Gbp2 Mt3 Vcam1	0.608695652173913	0.625	0.6	Gbp2	Mt3	Vcam1
14	Blood	Gbp2 Mt3	0.625	0.625	0.625	Gbp2	Mt3
14	Blood	Gbp2 Nebl Notch3	0.541666666666667	0.5	0.5625	Gbp2	Nebl	Notch3
14	Blood	Gbp2 Nebl Pbk	0.541666666666667	0.5	0.5625	Gbp2	Nebl	Pbk
14	Blood	Gbp2 Nebl Pif1	0.5	0.5	0.5	Gbp2	Nebl	Pif1
14	Blood	Gbp2 Nebl Rorc	0.625	0.5	0.6875	Gbp2	Nebl	Rorc
14	Blood	Gbp2 Nebl Stil	0.478260869565217	0.428571428571429	0.5	Gbp2	Nebl	Stil
14	Blood	Gbp2 Nebl Syngr4	0.565217391304348	0.625	0.533333333333333	Gbp2	Nebl	Syngr4
14	Blood	Gbp2 Nebl Vcam1	0.608695652173913	0.5	0.666666666666667	Gbp2	Nebl	Vcam1
14	Blood	Gbp2 Nebl	0.583333333333333	0.625	0.5625	Gbp2	Nebl
14	Blood	Gbp2 Notch3 Pbk	0.541666666666667	0.5	0.5625	Gbp2	Notch3	Pbk
14	Blood	Gbp2 Notch3 Pif1	0.541666666666667	0.5	0.5625	Gbp2	Notch3	Pif1
14	Blood	Gbp2 Notch3 Rorc	0.5	0.375	0.5625	Gbp2	Notch3	Rorc
14	Blood	Gbp2 Notch3 Stil	0.565217391304348	0.571428571428571	0.5625	Gbp2	Notch3	Stil
14	Blood	Gbp2 Notch3 Syngr4	0.608695652173913	0.5	0.666666666666667	Gbp2	Notch3	Syngr4
14	Blood	Gbp2 Notch3 Vcam1	0.565217391304348	0.5	0.6	Gbp2	Notch3	Vcam1
14	Blood	Gbp2 Notch3	0.541666666666667	0.5	0.5625	Gbp2	Notch3
14	Blood	Gbp2 Pbk Pif1	0.583333333333333	0.5	0.625	Gbp2	Pbk	Pif1
14	Blood	Gbp2 Pbk Rorc	0.541666666666667	0.5	0.5625	Gbp2	Pbk	Rorc
14	Blood	Gbp2 Pbk Stil	0.521739130434783	0.428571428571429	0.5625	Gbp2	Pbk	Stil
14	Blood	Gbp2 Pbk Syngr4	0.608695652173913	0.5	0.666666666666667	Gbp2	Pbk	Syngr4
14	Blood	Gbp2 Pbk Vcam1	0.652173913043478	0.625	0.666666666666667	Gbp2	Pbk	Vcam1
14	Blood	Gbp2 Pbk	0.541666666666667	0.5	0.5625	Gbp2	Pbk
14	Blood	Gbp2 Pif1 Rorc	0.625	0.625	0.625	Gbp2	Pif1	Rorc
14	Blood	Gbp2 Pif1 Stil	0.478260869565217	0.571428571428571	0.4375	Gbp2	Pif1	Stil
14	Blood	Gbp2 Pif1 Syngr4	0.478260869565217	0.625	0.4	Gbp2	Pif1	Syngr4
14	Blood	Gbp2 Pif1 Vcam1	0.521739130434783	0.5	0.533333333333333	Gbp2	Pif1	Vcam1
14	Blood	Gbp2 Pif1	0.5	0.5	0.5	Gbp2	Pif1
14	Blood	Gbp2 Rorc Stil	0.521739130434783	0.571428571428571	0.5	Gbp2	Rorc	Stil
14	Blood	Gbp2 Rorc Syngr4	0.608695652173913	0.5	0.666666666666667	Gbp2	Rorc	Syngr4
14	Blood	Gbp2 Rorc Vcam1	0.608695652173913	0.625	0.6	Gbp2	Rorc	Vcam1
14	Blood	Gbp2 Rorc	0.541666666666667	0.5	0.5625	Gbp2	Rorc
14	Blood	Gbp2 Stil Syngr4	0.5	0.571428571428571	0.466666666666667	Gbp2	Stil	Syngr4
14	Blood	Gbp2 Stil Vcam1	0.5	0.428571428571429	0.533333333333333	Gbp2	Stil	Vcam1
14	Blood	Gbp2 Stil	0.521739130434783	0.571428571428571	0.5	Gbp2	Stil
14	Blood	Gbp2 Syngr4 Vcam1	0.565217391304348	0.5	0.6	Gbp2	Syngr4	Vcam1
14	Blood	Gbp2 Syngr4	0.565217391304348	0.625	0.533333333333333	Gbp2	Syngr4
14	Blood	Gbp2 Vcam1	0.652173913043478	0.625	0.666666666666667	Gbp2	Vcam1
14	Blood	Gbp2	0.583333333333333	0.625	0.5625	Gbp2
14	Blood	Gzmb Gzmk Ifng	0.625	0.375	0.75	Gzmb	Gzmk	Ifng
14	Blood	Gzmb Gzmk Irx3	0.75	0.5	0.875	Gzmb	Gzmk	Irx3
14	Blood	Gzmb Gzmk Mt3	0.666666666666667	0.625	0.6875	Gzmb	Gzmk	Mt3
14	Blood	Gzmb Gzmk Nebl	0.666666666666667	0.5	0.75	Gzmb	Gzmk	Nebl
14	Blood	Gzmb Gzmk Notch3	0.666666666666667	0.5	0.75	Gzmb	Gzmk	Notch3
14	Blood	Gzmb Gzmk Pbk	0.75	0.625	0.8125	Gzmb	Gzmk	Pbk
14	Blood	Gzmb Gzmk Pif1	0.625	0.5	0.6875	Gzmb	Gzmk	Pif1
14	Blood	Gzmb Gzmk Rorc	0.833333333333333	0.75	0.875	Gzmb	Gzmk	Rorc
14	Blood	Gzmb Gzmk Stil	0.565217391304348	0.285714285714286	0.6875	Gzmb	Gzmk	Stil
14	Blood	Gzmb Gzmk Syngr4	0.565217391304348	0.375	0.666666666666667	Gzmb	Gzmk	Syngr4
14	Blood	Gzmb Gzmk Vcam1	0.608695652173913	0.375	0.733333333333333	Gzmb	Gzmk	Vcam1
14	Blood	Gzmb Gzmk	0.666666666666667	0.5	0.75	Gzmb	Gzmk
14	Blood	Gzmb Ifng Irx3	0.791666666666667	0.5	0.9375	Gzmb	Ifng	Irx3
14	Blood	Gzmb Ifng Mt3	0.541666666666667	0.375	0.625	Gzmb	Ifng	Mt3
14	Blood	Gzmb Ifng Nebl	0.166666666666667	0	0.25	Gzmb	Ifng	Nebl
14	Blood	Gzmb Ifng Notch3	0.25	0.125	0.3125	Gzmb	Ifng	Notch3
14	Blood	Gzmb Ifng Pbk	0.25	0.125	0.3125	Gzmb	Ifng	Pbk
14	Blood	Gzmb Ifng Pif1	0.208333333333333	0	0.3125	Gzmb	Ifng	Pif1
14	Blood	Gzmb Ifng Rorc	0.375	0.125	0.5	Gzmb	Ifng	Rorc
14	Blood	Gzmb Ifng Stil	0.347826086956522	0.142857142857143	0.4375	Gzmb	Ifng	Stil
14	Blood	Gzmb Ifng Syngr4	0.217391304347826	0	0.333333333333333	Gzmb	Ifng	Syngr4
14	Blood	Gzmb Ifng Vcam1	0.217391304347826	0	0.333333333333333	Gzmb	Ifng	Vcam1
14	Blood	Gzmb Ifng	0.291666666666667	0.125	0.375	Gzmb	Ifng
14	Blood	Gzmb Irx3 Mt3	0.75	0.5	0.875	Gzmb	Irx3	Mt3
14	Blood	Gzmb Irx3 Nebl	0.75	0.5	0.875	Gzmb	Irx3	Nebl
14	Blood	Gzmb Irx3 Notch3	0.75	0.5	0.875	Gzmb	Irx3	Notch3
14	Blood	Gzmb Irx3 Pbk	0.75	0.5	0.875	Gzmb	Irx3	Pbk
14	Blood	Gzmb Irx3 Pif1	0.75	0.5	0.875	Gzmb	Irx3	Pif1
14	Blood	Gzmb Irx3 Rorc	0.666666666666667	0.5	0.75	Gzmb	Irx3	Rorc
14	Blood	Gzmb Irx3 Stil	0.739130434782609	0.428571428571429	0.875	Gzmb	Irx3	Stil
14	Blood	Gzmb Irx3 Syngr4	0.826086956521739	0.5	1	Gzmb	Irx3	Syngr4
14	Blood	Gzmb Irx3 Vcam1	0.826086956521739	0.625	0.933333333333333	Gzmb	Irx3	Vcam1
14	Blood	Gzmb Irx3	0.791666666666667	0.5	0.9375	Gzmb	Irx3
14	Blood	Gzmb Mt3 Nebl	0.625	0.5	0.6875	Gzmb	Mt3	Nebl
14	Blood	Gzmb Mt3 Notch3	0.583333333333333	0.625	0.5625	Gzmb	Mt3	Notch3
14	Blood	Gzmb Mt3 Pbk	0.541666666666667	0.625	0.5	Gzmb	Mt3	Pbk
14	Blood	Gzmb Mt3 Pif1	0.583333333333333	0.5	0.625	Gzmb	Mt3	Pif1
14	Blood	Gzmb Mt3 Rorc	0.666666666666667	0.75	0.625	Gzmb	Mt3	Rorc
14	Blood	Gzmb Mt3 Stil	0.565217391304348	0.571428571428571	0.5625	Gzmb	Mt3	Stil
14	Blood	Gzmb Mt3 Syngr4	0.608695652173913	0.5	0.666666666666667	Gzmb	Mt3	Syngr4
14	Blood	Gzmb Mt3 Vcam1	0.608695652173913	0.5	0.666666666666667	Gzmb	Mt3	Vcam1
14	Blood	Gzmb Mt3	0.625	0.625	0.625	Gzmb	Mt3
14	Blood	Gzmb Nebl Notch3	0.25	0.125	0.3125	Gzmb	Nebl	Notch3
14	Blood	Gzmb Nebl Pbk	0.375	0.25	0.4375	Gzmb	Nebl	Pbk
14	Blood	Gzmb Nebl Pif1	0.25	0.125	0.3125	Gzmb	Nebl	Pif1
14	Blood	Gzmb Nebl Rorc	0.416666666666667	0.375	0.4375	Gzmb	Nebl	Rorc
14	Blood	Gzmb Nebl Stil	0.304347826086957	0	0.4375	Gzmb	Nebl	Stil
14	Blood	Gzmb Nebl Syngr4	0.0869565217391304	0.125	0.0666666666666667	Gzmb	Nebl	Syngr4
14	Blood	Gzmb Nebl Vcam1	0.0869565217391304	0	0.133333333333333	Gzmb	Nebl	Vcam1
14	Blood	Gzmb Nebl	0.0416666666666667	0	0.0625	Gzmb	Nebl
14	Blood	Gzmb Notch3 Pbk	0.333333333333333	0.25	0.375	Gzmb	Notch3	Pbk
14	Blood	Gzmb Notch3 Pif1	0.458333333333333	0.375	0.5	Gzmb	Notch3	Pif1
14	Blood	Gzmb Notch3 Rorc	0.333333333333333	0.25	0.375	Gzmb	Notch3	Rorc
14	Blood	Gzmb Notch3 Stil	0.391304347826087	0.428571428571429	0.375	Gzmb	Notch3	Stil
14	Blood	Gzmb Notch3 Syngr4	0.260869565217391	0.25	0.266666666666667	Gzmb	Notch3	Syngr4
14	Blood	Gzmb Notch3 Vcam1	0.260869565217391	0	0.4	Gzmb	Notch3	Vcam1
14	Blood	Gzmb Notch3	0.416666666666667	0.375	0.4375	Gzmb	Notch3
14	Blood	Gzmb Pbk Pif1	0.416666666666667	0.25	0.5	Gzmb	Pbk	Pif1
14	Blood	Gzmb Pbk Rorc	0.416666666666667	0.25	0.5	Gzmb	Pbk	Rorc
14	Blood	Gzmb Pbk Stil	0.434782608695652	0.428571428571429	0.4375	Gzmb	Pbk	Stil
14	Blood	Gzmb Pbk Syngr4	0.347826086956522	0.125	0.466666666666667	Gzmb	Pbk	Syngr4
14	Blood	Gzmb Pbk Vcam1	0.260869565217391	0	0.4	Gzmb	Pbk	Vcam1
14	Blood	Gzmb Pbk	0.416666666666667	0.375	0.4375	Gzmb	Pbk
14	Blood	Gzmb Pif1 Rorc	0.666666666666667	0.625	0.6875	Gzmb	Pif1	Rorc
14	Blood	Gzmb Pif1 Stil	0.347826086956522	0.285714285714286	0.375	Gzmb	Pif1	Stil
14	Blood	Gzmb Pif1 Syngr4	0.260869565217391	0.25	0.266666666666667	Gzmb	Pif1	Syngr4
14	Blood	Gzmb Pif1 Vcam1	0.260869565217391	0.125	0.333333333333333	Gzmb	Pif1	Vcam1
14	Blood	Gzmb Pif1	0.416666666666667	0.25	0.5	Gzmb	Pif1
14	Blood	Gzmb Rorc Stil	0.391304347826087	0.428571428571429	0.375	Gzmb	Rorc	Stil
14	Blood	Gzmb Rorc Syngr4	0.347826086956522	0.125	0.466666666666667	Gzmb	Rorc	Syngr4
14	Blood	Gzmb Rorc Vcam1	0.391304347826087	0.125	0.533333333333333	Gzmb	Rorc	Vcam1
14	Blood	Gzmb Rorc	0.5	0.375	0.5625	Gzmb	Rorc
14	Blood	Gzmb Stil Syngr4	0.318181818181818	0	0.466666666666667	Gzmb	Stil	Syngr4
14	Blood	Gzmb Stil Vcam1	0.363636363636364	0.142857142857143	0.466666666666667	Gzmb	Stil	Vcam1
14	Blood	Gzmb Stil	0.521739130434783	0.285714285714286	0.625	Gzmb	Stil
14	Blood	Gzmb Syngr4 Vcam1	0.0869565217391304	0.125	0.0666666666666667	Gzmb	Syngr4	Vcam1
14	Blood	Gzmb Syngr4	0.217391304347826	0.375	0.133333333333333	Gzmb	Syngr4
14	Blood	Gzmb Vcam1	0	0	0	Gzmb	Vcam1
14	Blood	Gzmb	0.25	0.125	0.3125	Gzmb
14	Blood	Gzmk Ifng Irx3	0.791666666666667	0.625	0.875	Gzmk	Ifng	Irx3
14	Blood	Gzmk Ifng Mt3	0.583333333333333	0.5	0.625	Gzmk	Ifng	Mt3
14	Blood	Gzmk Ifng Nebl	0.583333333333333	0.5	0.625	Gzmk	Ifng	Nebl
14	Blood	Gzmk Ifng Notch3	0.625	0.625	0.625	Gzmk	Ifng	Notch3
14	Blood	Gzmk Ifng Pbk	0.625	0.625	0.625	Gzmk	Ifng	Pbk
14	Blood	Gzmk Ifng Pif1	0.666666666666667	0.625	0.6875	Gzmk	Ifng	Pif1
14	Blood	Gzmk Ifng Rorc	0.625	0.5	0.6875	Gzmk	Ifng	Rorc
14	Blood	Gzmk Ifng Stil	0.695652173913043	0.571428571428571	0.75	Gzmk	Ifng	Stil
14	Blood	Gzmk Ifng Syngr4	0.652173913043478	0.625	0.666666666666667	Gzmk	Ifng	Syngr4
14	Blood	Gzmk Ifng Vcam1	0.608695652173913	0.5	0.666666666666667	Gzmk	Ifng	Vcam1
14	Blood	Gzmk Ifng	0.625	0.625	0.625	Gzmk	Ifng
14	Blood	Gzmk Irx3 Mt3	0.791666666666667	0.625	0.875	Gzmk	Irx3	Mt3
14	Blood	Gzmk Irx3 Nebl	0.833333333333333	0.625	0.9375	Gzmk	Irx3	Nebl
14	Blood	Gzmk Irx3 Notch3	0.791666666666667	0.625	0.875	Gzmk	Irx3	Notch3
14	Blood	Gzmk Irx3 Pbk	0.791666666666667	0.625	0.875	Gzmk	Irx3	Pbk
14	Blood	Gzmk Irx3 Pif1	0.75	0.625	0.8125	Gzmk	Irx3	Pif1
14	Blood	Gzmk Irx3 Rorc	0.75	0.625	0.8125	Gzmk	Irx3	Rorc
14	Blood	Gzmk Irx3 Stil	0.739130434782609	0.571428571428571	0.8125	Gzmk	Irx3	Stil
14	Blood	Gzmk Irx3 Syngr4	0.869565217391304	0.625	1	Gzmk	Irx3	Syngr4
14	Blood	Gzmk Irx3 Vcam1	0.869565217391304	0.625	1	Gzmk	Irx3	Vcam1
14	Blood	Gzmk Irx3	0.791666666666667	0.625	0.875	Gzmk	Irx3
14	Blood	Gzmk Mt3 Nebl	0.583333333333333	0.5	0.625	Gzmk	Mt3	Nebl
14	Blood	Gzmk Mt3 Notch3	0.625	0.625	0.625	Gzmk	Mt3	Notch3
14	Blood	Gzmk Mt3 Pbk	0.583333333333333	0.625	0.5625	Gzmk	Mt3	Pbk
14	Blood	Gzmk Mt3 Pif1	0.583333333333333	0.625	0.5625	Gzmk	Mt3	Pif1
14	Blood	Gzmk Mt3 Rorc	0.625	0.625	0.625	Gzmk	Mt3	Rorc
14	Blood	Gzmk Mt3 Stil	0.521739130434783	0.571428571428571	0.5	Gzmk	Mt3	Stil
14	Blood	Gzmk Mt3 Syngr4	0.652173913043478	0.625	0.666666666666667	Gzmk	Mt3	Syngr4
14	Blood	Gzmk Mt3 Vcam1	0.608695652173913	0.625	0.6	Gzmk	Mt3	Vcam1
14	Blood	Gzmk Mt3	0.625	0.625	0.625	Gzmk	Mt3
14	Blood	Gzmk Nebl Notch3	0.625	0.625	0.625	Gzmk	Nebl	Notch3
14	Blood	Gzmk Nebl Pbk	0.583333333333333	0.625	0.5625	Gzmk	Nebl	Pbk
14	Blood	Gzmk Nebl Pif1	0.583333333333333	0.625	0.5625	Gzmk	Nebl	Pif1
14	Blood	Gzmk Nebl Rorc	0.625	0.625	0.625	Gzmk	Nebl	Rorc
14	Blood	Gzmk Nebl Stil	0.521739130434783	0.571428571428571	0.5	Gzmk	Nebl	Stil
14	Blood	Gzmk Nebl Syngr4	0.608695652173913	0.625	0.6	Gzmk	Nebl	Syngr4
14	Blood	Gzmk Nebl Vcam1	0.652173913043478	0.625	0.666666666666667	Gzmk	Nebl	Vcam1
14	Blood	Gzmk Nebl	0.625	0.625	0.625	Gzmk	Nebl
14	Blood	Gzmk Notch3 Pbk	0.541666666666667	0.625	0.5	Gzmk	Notch3	Pbk
14	Blood	Gzmk Notch3 Pif1	0.541666666666667	0.625	0.5	Gzmk	Notch3	Pif1
14	Blood	Gzmk Notch3 Rorc	0.708333333333333	0.75	0.6875	Gzmk	Notch3	Rorc
14	Blood	Gzmk Notch3 Stil	0.652173913043478	0.571428571428571	0.6875	Gzmk	Notch3	Stil
14	Blood	Gzmk Notch3 Syngr4	0.695652173913043	0.75	0.666666666666667	Gzmk	Notch3	Syngr4
14	Blood	Gzmk Notch3 Vcam1	0.521739130434783	0.5	0.533333333333333	Gzmk	Notch3	Vcam1
14	Blood	Gzmk Notch3	0.625	0.625	0.625	Gzmk	Notch3
14	Blood	Gzmk Pbk Pif1	0.583333333333333	0.625	0.5625	Gzmk	Pbk	Pif1
14	Blood	Gzmk Pbk Rorc	0.75	0.625	0.8125	Gzmk	Pbk	Rorc
14	Blood	Gzmk Pbk Stil	0.608695652173913	0.571428571428571	0.625	Gzmk	Pbk	Stil
14	Blood	Gzmk Pbk Syngr4	0.652173913043478	0.75	0.6	Gzmk	Pbk	Syngr4
14	Blood	Gzmk Pbk Vcam1	0.565217391304348	0.5	0.6	Gzmk	Pbk	Vcam1
14	Blood	Gzmk Pbk	0.583333333333333	0.625	0.5625	Gzmk	Pbk
14	Blood	Gzmk Pif1 Rorc	0.75	0.75	0.75	Gzmk	Pif1	Rorc
14	Blood	Gzmk Pif1 Stil	0.521739130434783	0.571428571428571	0.5	Gzmk	Pif1	Stil
14	Blood	Gzmk Pif1 Syngr4	0.608695652173913	0.625	0.6	Gzmk	Pif1	Syngr4
14	Blood	Gzmk Pif1 Vcam1	0.608695652173913	0.625	0.6	Gzmk	Pif1	Vcam1
14	Blood	Gzmk Pif1	0.625	0.625	0.625	Gzmk	Pif1
14	Blood	Gzmk Rorc Stil	0.739130434782609	0.571428571428571	0.8125	Gzmk	Rorc	Stil
14	Blood	Gzmk Rorc Syngr4	0.695652173913043	0.875	0.6	Gzmk	Rorc	Syngr4
14	Blood	Gzmk Rorc Vcam1	0.739130434782609	0.75	0.733333333333333	Gzmk	Rorc	Vcam1
14	Blood	Gzmk Rorc	0.625	0.625	0.625	Gzmk	Rorc
14	Blood	Gzmk Stil Syngr4	0.545454545454545	0.571428571428571	0.533333333333333	Gzmk	Stil	Syngr4
14	Blood	Gzmk Stil Vcam1	0.545454545454545	0.571428571428571	0.533333333333333	Gzmk	Stil	Vcam1
14	Blood	Gzmk Stil	0.521739130434783	0.571428571428571	0.5	Gzmk	Stil
14	Blood	Gzmk Syngr4 Vcam1	0.608695652173913	0.5	0.666666666666667	Gzmk	Syngr4	Vcam1
14	Blood	Gzmk Syngr4	0.695652173913043	0.75	0.666666666666667	Gzmk	Syngr4
14	Blood	Gzmk Vcam1	0.608695652173913	0.5	0.666666666666667	Gzmk	Vcam1
14	Blood	Gzmk	0.625	0.625	0.625	Gzmk
14	Blood	Ifng Irx3 Mt3	0.833333333333333	0.625	0.9375	Ifng	Irx3	Mt3
14	Blood	Ifng Irx3 Nebl	0.791666666666667	0.625	0.875	Ifng	Irx3	Nebl
14	Blood	Ifng Irx3 Notch3	0.833333333333333	0.625	0.9375	Ifng	Irx3	Notch3
14	Blood	Ifng Irx3 Pbk	0.833333333333333	0.625	0.9375	Ifng	Irx3	Pbk
14	Blood	Ifng Irx3 Pif1	0.791666666666667	0.625	0.875	Ifng	Irx3	Pif1
14	Blood	Ifng Irx3 Rorc	0.833333333333333	0.625	0.9375	Ifng	Irx3	Rorc
14	Blood	Ifng Irx3 Stil	0.782608695652174	0.571428571428571	0.875	Ifng	Irx3	Stil
14	Blood	Ifng Irx3 Syngr4	0.869565217391304	0.625	1	Ifng	Irx3	Syngr4
14	Blood	Ifng Irx3 Vcam1	0.869565217391304	0.625	1	Ifng	Irx3	Vcam1
14	Blood	Ifng Irx3	0.833333333333333	0.625	0.9375	Ifng	Irx3
14	Blood	Ifng Mt3 Nebl	0.541666666666667	0.25	0.6875	Ifng	Mt3	Nebl
14	Blood	Ifng Mt3 Notch3	0.583333333333333	0.375	0.6875	Ifng	Mt3	Notch3
14	Blood	Ifng Mt3 Pbk	0.583333333333333	0.375	0.6875	Ifng	Mt3	Pbk
14	Blood	Ifng Mt3 Pif1	0.541666666666667	0.375	0.625	Ifng	Mt3	Pif1
14	Blood	Ifng Mt3 Rorc	0.666666666666667	0.5	0.75	Ifng	Mt3	Rorc
14	Blood	Ifng Mt3 Stil	0.565217391304348	0.428571428571429	0.625	Ifng	Mt3	Stil
14	Blood	Ifng Mt3 Syngr4	0.608695652173913	0.625	0.6	Ifng	Mt3	Syngr4
14	Blood	Ifng Mt3 Vcam1	0.565217391304348	0.5	0.6	Ifng	Mt3	Vcam1
14	Blood	Ifng Mt3	0.541666666666667	0.375	0.625	Ifng	Mt3
14	Blood	Ifng Nebl Notch3	0.416666666666667	0.25	0.5	Ifng	Nebl	Notch3
14	Blood	Ifng Nebl Pbk	0.375	0.25	0.4375	Ifng	Nebl	Pbk
14	Blood	Ifng Nebl Pif1	0.375	0.125	0.5	Ifng	Nebl	Pif1
14	Blood	Ifng Nebl Rorc	0.458333333333333	0.25	0.5625	Ifng	Nebl	Rorc
14	Blood	Ifng Nebl Stil	0.391304347826087	0.142857142857143	0.5	Ifng	Nebl	Stil
14	Blood	Ifng Nebl Syngr4	0.217391304347826	0.125	0.266666666666667	Ifng	Nebl	Syngr4
14	Blood	Ifng Nebl Vcam1	0.260869565217391	0	0.4	Ifng	Nebl	Vcam1
14	Blood	Ifng Nebl	0.333333333333333	0.25	0.375	Ifng	Nebl
14	Blood	Ifng Notch3 Pbk	0.333333333333333	0.125	0.4375	Ifng	Notch3	Pbk
14	Blood	Ifng Notch3 Pif1	0.375	0.25	0.4375	Ifng	Notch3	Pif1
14	Blood	Ifng Notch3 Rorc	0.375	0.375	0.375	Ifng	Notch3	Rorc
14	Blood	Ifng Notch3 Stil	0.478260869565217	0.285714285714286	0.5625	Ifng	Notch3	Stil
14	Blood	Ifng Notch3 Syngr4	0.434782608695652	0.25	0.533333333333333	Ifng	Notch3	Syngr4
14	Blood	Ifng Notch3 Vcam1	0.304347826086957	0.125	0.4	Ifng	Notch3	Vcam1
14	Blood	Ifng Notch3	0.458333333333333	0.375	0.5	Ifng	Notch3
14	Blood	Ifng Pbk Pif1	0.375	0.125	0.5	Ifng	Pbk	Pif1
14	Blood	Ifng Pbk Rorc	0.5	0.375	0.5625	Ifng	Pbk	Rorc
14	Blood	Ifng Pbk Stil	0.434782608695652	0.428571428571429	0.4375	Ifng	Pbk	Stil
14	Blood	Ifng Pbk Syngr4	0.304347826086957	0.125	0.4	Ifng	Pbk	Syngr4
14	Blood	Ifng Pbk Vcam1	0.260869565217391	0	0.4	Ifng	Pbk	Vcam1
14	Blood	Ifng Pbk	0.416666666666667	0.375	0.4375	Ifng	Pbk
14	Blood	Ifng Pif1 Rorc	0.541666666666667	0.5	0.5625	Ifng	Pif1	Rorc
14	Blood	Ifng Pif1 Stil	0.521739130434783	0.285714285714286	0.625	Ifng	Pif1	Stil
14	Blood	Ifng Pif1 Syngr4	0.260869565217391	0.125	0.333333333333333	Ifng	Pif1	Syngr4
14	Blood	Ifng Pif1 Vcam1	0.347826086956522	0.125	0.466666666666667	Ifng	Pif1	Vcam1
14	Blood	Ifng Pif1	0.458333333333333	0.25	0.5625	Ifng	Pif1
14	Blood	Ifng Rorc Stil	0.478260869565217	0.571428571428571	0.4375	Ifng	Rorc	Stil
14	Blood	Ifng Rorc Syngr4	0.347826086956522	0.125	0.466666666666667	Ifng	Rorc	Syngr4
14	Blood	Ifng Rorc Vcam1	0.347826086956522	0.125	0.466666666666667	Ifng	Rorc	Vcam1
14	Blood	Ifng Rorc	0.5	0.375	0.5625	Ifng	Rorc
14	Blood	Ifng Stil Syngr4	0.363636363636364	0.142857142857143	0.466666666666667	Ifng	Stil	Syngr4
14	Blood	Ifng Stil Vcam1	0.454545454545455	0.428571428571429	0.466666666666667	Ifng	Stil	Vcam1
14	Blood	Ifng Stil	0.521739130434783	0.285714285714286	0.625	Ifng	Stil
14	Blood	Ifng Syngr4 Vcam1	0.304347826086957	0	0.466666666666667	Ifng	Syngr4	Vcam1
14	Blood	Ifng Syngr4	0.347826086956522	0.125	0.466666666666667	Ifng	Syngr4
14	Blood	Ifng Vcam1	0.391304347826087	0.125	0.533333333333333	Ifng	Vcam1
14	Blood	Ifng	0.541666666666667	0.25	0.6875	Ifng
14	Blood	Irx3 Mt3 Nebl	0.791666666666667	0.5	0.9375	Irx3	Mt3	Nebl
14	Blood	Irx3 Mt3 Notch3	0.833333333333333	0.625	0.9375	Irx3	Mt3	Notch3
14	Blood	Irx3 Mt3 Pbk	0.833333333333333	0.625	0.9375	Irx3	Mt3	Pbk
14	Blood	Irx3 Mt3 Pif1	0.791666666666667	0.625	0.875	Irx3	Mt3	Pif1
14	Blood	Irx3 Mt3 Rorc	0.791666666666667	0.625	0.875	Irx3	Mt3	Rorc
14	Blood	Irx3 Mt3 Stil	0.739130434782609	0.571428571428571	0.8125	Irx3	Mt3	Stil
14	Blood	Irx3 Mt3 Syngr4	0.869565217391304	0.625	1	Irx3	Mt3	Syngr4
14	Blood	Irx3 Mt3 Vcam1	0.869565217391304	0.625	1	Irx3	Mt3	Vcam1
14	Blood	Irx3 Mt3	0.833333333333333	0.625	0.9375	Irx3	Mt3
14	Blood	Irx3 Nebl Notch3	0.833333333333333	0.625	0.9375	Irx3	Nebl	Notch3
14	Blood	Irx3 Nebl Pbk	0.75	0.625	0.8125	Irx3	Nebl	Pbk
14	Blood	Irx3 Nebl Pif1	0.791666666666667	0.625	0.875	Irx3	Nebl	Pif1
14	Blood	Irx3 Nebl Rorc	0.708333333333333	0.625	0.75	Irx3	Nebl	Rorc
14	Blood	Irx3 Nebl Stil	0.739130434782609	0.571428571428571	0.8125	Irx3	Nebl	Stil
14	Blood	Irx3 Nebl Syngr4	0.869565217391304	0.625	1	Irx3	Nebl	Syngr4
14	Blood	Irx3 Nebl Vcam1	0.869565217391304	0.625	1	Irx3	Nebl	Vcam1
14	Blood	Irx3 Nebl	0.833333333333333	0.625	0.9375	Irx3	Nebl
14	Blood	Irx3 Notch3 Pbk	0.833333333333333	0.625	0.9375	Irx3	Notch3	Pbk
14	Blood	Irx3 Notch3 Pif1	0.75	0.625	0.8125	Irx3	Notch3	Pif1
14	Blood	Irx3 Notch3 Rorc	0.833333333333333	0.625	0.9375	Irx3	Notch3	Rorc
14	Blood	Irx3 Notch3 Stil	0.739130434782609	0.571428571428571	0.8125	Irx3	Notch3	Stil
14	Blood	Irx3 Notch3 Syngr4	0.869565217391304	0.625	1	Irx3	Notch3	Syngr4
14	Blood	Irx3 Notch3 Vcam1	0.869565217391304	0.625	1	Irx3	Notch3	Vcam1
14	Blood	Irx3 Notch3	0.833333333333333	0.625	0.9375	Irx3	Notch3
14	Blood	Irx3 Pbk Pif1	0.75	0.625	0.8125	Irx3	Pbk	Pif1
14	Blood	Irx3 Pbk Rorc	0.75	0.625	0.8125	Irx3	Pbk	Rorc
14	Blood	Irx3 Pbk Stil	0.695652173913043	0.571428571428571	0.75	Irx3	Pbk	Stil
14	Blood	Irx3 Pbk Syngr4	0.869565217391304	0.625	1	Irx3	Pbk	Syngr4
14	Blood	Irx3 Pbk Vcam1	0.869565217391304	0.625	1	Irx3	Pbk	Vcam1
14	Blood	Irx3 Pbk	0.833333333333333	0.625	0.9375	Irx3	Pbk
14	Blood	Irx3 Pif1 Rorc	0.791666666666667	0.75	0.8125	Irx3	Pif1	Rorc
14	Blood	Irx3 Pif1 Stil	0.695652173913043	0.571428571428571	0.75	Irx3	Pif1	Stil
14	Blood	Irx3 Pif1 Syngr4	0.869565217391304	0.625	1	Irx3	Pif1	Syngr4
14	Blood	Irx3 Pif1 Vcam1	0.869565217391304	0.625	1	Irx3	Pif1	Vcam1
14	Blood	Irx3 Pif1	0.791666666666667	0.625	0.875	Irx3	Pif1
14	Blood	Irx3 Rorc Stil	0.782608695652174	0.571428571428571	0.875	Irx3	Rorc	Stil
14	Blood	Irx3 Rorc Syngr4	0.869565217391304	0.625	1	Irx3	Rorc	Syngr4
14	Blood	Irx3 Rorc Vcam1	0.869565217391304	0.625	1	Irx3	Rorc	Vcam1
14	Blood	Irx3 Rorc	0.833333333333333	0.625	0.9375	Irx3	Rorc
14	Blood	Irx3 Stil Syngr4	0.863636363636364	0.571428571428571	1	Irx3	Stil	Syngr4
14	Blood	Irx3 Stil Vcam1	0.863636363636364	0.571428571428571	1	Irx3	Stil	Vcam1
14	Blood	Irx3 Stil	0.739130434782609	0.571428571428571	0.8125	Irx3	Stil
14	Blood	Irx3 Syngr4 Vcam1	0.869565217391304	0.625	1	Irx3	Syngr4	Vcam1
14	Blood	Irx3 Syngr4	0.869565217391304	0.625	1	Irx3	Syngr4
14	Blood	Irx3 Vcam1	0.869565217391304	0.625	1	Irx3	Vcam1
14	Blood	Irx3	0.833333333333333	0.625	0.9375	Irx3
14	Blood	Mt3 Nebl Notch3	0.583333333333333	0.5	0.625	Mt3	Nebl	Notch3
14	Blood	Mt3 Nebl Pbk	0.625	0.5	0.6875	Mt3	Nebl	Pbk
14	Blood	Mt3 Nebl Pif1	0.458333333333333	0.375	0.5	Mt3	Nebl	Pif1
14	Blood	Mt3 Nebl Rorc	0.583333333333333	0.375	0.6875	Mt3	Nebl	Rorc
14	Blood	Mt3 Nebl Stil	0.565217391304348	0.428571428571429	0.625	Mt3	Nebl	Stil
14	Blood	Mt3 Nebl Syngr4	0.652173913043478	0.5	0.733333333333333	Mt3	Nebl	Syngr4
14	Blood	Mt3 Nebl Vcam1	0.565217391304348	0.375	0.666666666666667	Mt3	Nebl	Vcam1
14	Blood	Mt3 Nebl	0.583333333333333	0.5	0.625	Mt3	Nebl
14	Blood	Mt3 Notch3 Pbk	0.541666666666667	0.5	0.5625	Mt3	Notch3	Pbk
14	Blood	Mt3 Notch3 Pif1	0.583333333333333	0.625	0.5625	Mt3	Notch3	Pif1
14	Blood	Mt3 Notch3 Rorc	0.541666666666667	0.375	0.625	Mt3	Notch3	Rorc
14	Blood	Mt3 Notch3 Stil	0.608695652173913	0.571428571428571	0.625	Mt3	Notch3	Stil
14	Blood	Mt3 Notch3 Syngr4	0.565217391304348	0.5	0.6	Mt3	Notch3	Syngr4
14	Blood	Mt3 Notch3 Vcam1	0.608695652173913	0.625	0.6	Mt3	Notch3	Vcam1
14	Blood	Mt3 Notch3	0.583333333333333	0.625	0.5625	Mt3	Notch3
14	Blood	Mt3 Pbk Pif1	0.5	0.375	0.5625	Mt3	Pbk	Pif1
14	Blood	Mt3 Pbk Rorc	0.583333333333333	0.5	0.625	Mt3	Pbk	Rorc
14	Blood	Mt3 Pbk Stil	0.565217391304348	0.428571428571429	0.625	Mt3	Pbk	Stil
14	Blood	Mt3 Pbk Syngr4	0.478260869565217	0.5	0.466666666666667	Mt3	Pbk	Syngr4
14	Blood	Mt3 Pbk Vcam1	0.652173913043478	0.5	0.733333333333333	Mt3	Pbk	Vcam1
14	Blood	Mt3 Pbk	0.583333333333333	0.5	0.625	Mt3	Pbk
14	Blood	Mt3 Pif1 Rorc	0.75	0.75	0.75	Mt3	Pif1	Rorc
14	Blood	Mt3 Pif1 Stil	0.521739130434783	0.571428571428571	0.5	Mt3	Pif1	Stil
14	Blood	Mt3 Pif1 Syngr4	0.608695652173913	0.625	0.6	Mt3	Pif1	Syngr4
14	Blood	Mt3 Pif1 Vcam1	0.521739130434783	0.625	0.466666666666667	Mt3	Pif1	Vcam1
14	Blood	Mt3 Pif1	0.583333333333333	0.625	0.5625	Mt3	Pif1
14	Blood	Mt3 Rorc Stil	0.608695652173913	0.571428571428571	0.625	Mt3	Rorc	Stil
14	Blood	Mt3 Rorc Syngr4	0.608695652173913	0.5	0.666666666666667	Mt3	Rorc	Syngr4
14	Blood	Mt3 Rorc Vcam1	0.782608695652174	0.75	0.8	Mt3	Rorc	Vcam1
14	Blood	Mt3 Rorc	0.666666666666667	0.5	0.75	Mt3	Rorc
14	Blood	Mt3 Stil Syngr4	0.545454545454545	0.571428571428571	0.533333333333333	Mt3	Stil	Syngr4
14	Blood	Mt3 Stil Vcam1	0.590909090909091	0.714285714285714	0.533333333333333	Mt3	Stil	Vcam1
14	Blood	Mt3 Stil	0.521739130434783	0.571428571428571	0.5	Mt3	Stil
14	Blood	Mt3 Syngr4 Vcam1	0.521739130434783	0.625	0.466666666666667	Mt3	Syngr4	Vcam1
14	Blood	Mt3 Syngr4	0.608695652173913	0.625	0.6	Mt3	Syngr4
14	Blood	Mt3 Vcam1	0.565217391304348	0.625	0.533333333333333	Mt3	Vcam1
14	Blood	Mt3	0.541666666666667	0.625	0.5	Mt3
14	Blood	Nebl Notch3 Pbk	0.125	0.125	0.125	Nebl	Notch3	Pbk
14	Blood	Nebl Notch3 Pif1	0.5	0.5	0.5	Nebl	Notch3	Pif1
14	Blood	Nebl Notch3 Rorc	0.416666666666667	0.625	0.3125	Nebl	Notch3	Rorc
14	Blood	Nebl Notch3 Stil	0.434782608695652	0.428571428571429	0.4375	Nebl	Notch3	Stil
14	Blood	Nebl Notch3 Syngr4	0.434782608695652	0.5	0.4	Nebl	Notch3	Syngr4
14	Blood	Nebl Notch3 Vcam1	0.173913043478261	0	0.266666666666667	Nebl	Notch3	Vcam1
14	Blood	Nebl Notch3	0.333333333333333	0.25	0.375	Nebl	Notch3
14	Blood	Nebl Pbk Pif1	0.458333333333333	0.25	0.5625	Nebl	Pbk	Pif1
14	Blood	Nebl Pbk Rorc	0.458333333333333	0.375	0.5	Nebl	Pbk	Rorc
14	Blood	Nebl Pbk Stil	0.478260869565217	0.571428571428571	0.4375	Nebl	Pbk	Stil
14	Blood	Nebl Pbk Syngr4	0.347826086956522	0.375	0.333333333333333	Nebl	Pbk	Syngr4
14	Blood	Nebl Pbk Vcam1	0.304347826086957	0	0.466666666666667	Nebl	Pbk	Vcam1
14	Blood	Nebl Pbk	0.25	0.125	0.3125	Nebl	Pbk
14	Blood	Nebl Pif1 Rorc	0.583333333333333	0.5	0.625	Nebl	Pif1	Rorc
14	Blood	Nebl Pif1 Stil	0.478260869565217	0.428571428571429	0.5	Nebl	Pif1	Stil
14	Blood	Nebl Pif1 Syngr4	0.304347826086957	0.25	0.333333333333333	Nebl	Pif1	Syngr4
14	Blood	Nebl Pif1 Vcam1	0.347826086956522	0.125	0.466666666666667	Nebl	Pif1	Vcam1
14	Blood	Nebl Pif1	0.375	0.25	0.4375	Nebl	Pif1
14	Blood	Nebl Rorc Stil	0.565217391304348	0.571428571428571	0.5625	Nebl	Rorc	Stil
14	Blood	Nebl Rorc Syngr4	0.434782608695652	0.5	0.4	Nebl	Rorc	Syngr4
14	Blood	Nebl Rorc Vcam1	0.434782608695652	0.375	0.466666666666667	Nebl	Rorc	Vcam1
14	Blood	Nebl Rorc	0.541666666666667	0.625	0.5	Nebl	Rorc
14	Blood	Nebl Stil Syngr4	0.363636363636364	0.428571428571429	0.333333333333333	Nebl	Stil	Syngr4
14	Blood	Nebl Stil Vcam1	0.363636363636364	0.142857142857143	0.466666666666667	Nebl	Stil	Vcam1
14	Blood	Nebl Stil	0.478260869565217	0.428571428571429	0.5	Nebl	Stil
14	Blood	Nebl Syngr4 Vcam1	0	0	0	Nebl	Syngr4	Vcam1
14	Blood	Nebl Syngr4	0.130434782608696	0.25	0.0666666666666667	Nebl	Syngr4
14	Blood	Nebl Vcam1	0.130434782608696	0	0.2	Nebl	Vcam1
14	Blood	Nebl	0	0	0	Nebl
14	Blood	Notch3 Pbk Pif1	0.416666666666667	0.375	0.4375	Notch3	Pbk	Pif1
14	Blood	Notch3 Pbk Rorc	0.416666666666667	0.5	0.375	Notch3	Pbk	Rorc
14	Blood	Notch3 Pbk Stil	0.478260869565217	0.571428571428571	0.4375	Notch3	Pbk	Stil
14	Blood	Notch3 Pbk Syngr4	0.434782608695652	0.5	0.4	Notch3	Pbk	Syngr4
14	Blood	Notch3 Pbk Vcam1	0.217391304347826	0	0.333333333333333	Notch3	Pbk	Vcam1
14	Blood	Notch3 Pbk	0.458333333333333	0.5	0.4375	Notch3	Pbk
14	Blood	Notch3 Pif1 Rorc	0.666666666666667	0.625	0.6875	Notch3	Pif1	Rorc
14	Blood	Notch3 Pif1 Stil	0.521739130434783	0.571428571428571	0.5	Notch3	Pif1	Stil
14	Blood	Notch3 Pif1 Syngr4	0.391304347826087	0.5	0.333333333333333	Notch3	Pif1	Syngr4
14	Blood	Notch3 Pif1 Vcam1	0.521739130434783	0.5	0.533333333333333	Notch3	Pif1	Vcam1
14	Blood	Notch3 Pif1	0.5	0.5	0.5	Notch3	Pif1
14	Blood	Notch3 Rorc Stil	0.521739130434783	0.714285714285714	0.4375	Notch3	Rorc	Stil
14	Blood	Notch3 Rorc Syngr4	0.478260869565217	0.5	0.466666666666667	Notch3	Rorc	Syngr4
14	Blood	Notch3 Rorc Vcam1	0.347826086956522	0.375	0.333333333333333	Notch3	Rorc	Vcam1
14	Blood	Notch3 Rorc	0.5	0.625	0.4375	Notch3	Rorc
14	Blood	Notch3 Stil Syngr4	0.636363636363636	0.714285714285714	0.6	Notch3	Stil	Syngr4
14	Blood	Notch3 Stil Vcam1	0.454545454545455	0.428571428571429	0.466666666666667	Notch3	Stil	Vcam1
14	Blood	Notch3 Stil	0.565217391304348	0.714285714285714	0.5	Notch3	Stil
14	Blood	Notch3 Syngr4 Vcam1	0.391304347826087	0.5	0.333333333333333	Notch3	Syngr4	Vcam1
14	Blood	Notch3 Syngr4	0.478260869565217	0.625	0.4	Notch3	Syngr4
14	Blood	Notch3 Vcam1	0.347826086956522	0.125	0.466666666666667	Notch3	Vcam1
14	Blood	Notch3	0.583333333333333	0.75	0.5	Notch3
14	Blood	Pbk Pif1 Rorc	0.583333333333333	0.625	0.5625	Pbk	Pif1	Rorc
14	Blood	Pbk Pif1 Stil	0.521739130434783	0.428571428571429	0.5625	Pbk	Pif1	Stil
14	Blood	Pbk Pif1 Syngr4	0.478260869565217	0.5	0.466666666666667	Pbk	Pif1	Syngr4
14	Blood	Pbk Pif1 Vcam1	0.434782608695652	0.375	0.466666666666667	Pbk	Pif1	Vcam1
14	Blood	Pbk Pif1	0.5	0.5	0.5	Pbk	Pif1
14	Blood	Pbk Rorc Stil	0.478260869565217	0.714285714285714	0.375	Pbk	Rorc	Stil
14	Blood	Pbk Rorc Syngr4	0.478260869565217	0.5	0.466666666666667	Pbk	Rorc	Syngr4
14	Blood	Pbk Rorc Vcam1	0.391304347826087	0.25	0.466666666666667	Pbk	Rorc	Vcam1
14	Blood	Pbk Rorc	0.541666666666667	0.625	0.5	Pbk	Rorc
14	Blood	Pbk Stil Syngr4	0.5	0.571428571428571	0.466666666666667	Pbk	Stil	Syngr4
14	Blood	Pbk Stil Vcam1	0.409090909090909	0.285714285714286	0.466666666666667	Pbk	Stil	Vcam1
14	Blood	Pbk Stil	0.478260869565217	0.571428571428571	0.4375	Pbk	Stil
14	Blood	Pbk Syngr4 Vcam1	0.434782608695652	0.375	0.466666666666667	Pbk	Syngr4	Vcam1
14	Blood	Pbk Syngr4	0.521739130434783	0.5	0.533333333333333	Pbk	Syngr4
14	Blood	Pbk Vcam1	0.347826086956522	0.125	0.466666666666667	Pbk	Vcam1
14	Blood	Pbk	0.583333333333333	0.625	0.5625	Pbk
14	Blood	Pif1 Rorc Stil	0.608695652173913	0.714285714285714	0.5625	Pif1	Rorc	Stil
14	Blood	Pif1 Rorc Syngr4	0.521739130434783	0.625	0.466666666666667	Pif1	Rorc	Syngr4
14	Blood	Pif1 Rorc Vcam1	0.521739130434783	0.5	0.533333333333333	Pif1	Rorc	Vcam1
14	Blood	Pif1 Rorc	0.666666666666667	0.625	0.6875	Pif1	Rorc
14	Blood	Pif1 Stil Syngr4	0.318181818181818	0.428571428571429	0.266666666666667	Pif1	Stil	Syngr4
14	Blood	Pif1 Stil Vcam1	0.363636363636364	0.428571428571429	0.333333333333333	Pif1	Stil	Vcam1
14	Blood	Pif1 Stil	0.565217391304348	0.571428571428571	0.5625	Pif1	Stil
14	Blood	Pif1 Syngr4 Vcam1	0.304347826086957	0.125	0.4	Pif1	Syngr4	Vcam1
14	Blood	Pif1 Syngr4	0.391304347826087	0.375	0.4	Pif1	Syngr4
14	Blood	Pif1 Vcam1	0.478260869565217	0.25	0.6	Pif1	Vcam1
14	Blood	Pif1	0.541666666666667	0.5	0.5625	Pif1
14	Blood	Rorc Stil Syngr4	0.454545454545455	0.571428571428571	0.4	Rorc	Stil	Syngr4
14	Blood	Rorc Stil Vcam1	0.409090909090909	0.428571428571429	0.4	Rorc	Stil	Vcam1
14	Blood	Rorc Stil	0.521739130434783	0.714285714285714	0.4375	Rorc	Stil
14	Blood	Rorc Syngr4 Vcam1	0.478260869565217	0.375	0.533333333333333	Rorc	Syngr4	Vcam1
14	Blood	Rorc Syngr4	0.521739130434783	0.5	0.533333333333333	Rorc	Syngr4
14	Blood	Rorc Vcam1	0.478260869565217	0.375	0.533333333333333	Rorc	Vcam1
14	Blood	Rorc	0.583333333333333	0.75	0.5	Rorc
14	Blood	Stil Syngr4 Vcam1	0.181818181818182	0	0.266666666666667	Stil	Syngr4	Vcam1
14	Blood	Stil Syngr4	0.5	0.428571428571429	0.533333333333333	Stil	Syngr4
14	Blood	Stil Vcam1	0.454545454545455	0.428571428571429	0.466666666666667	Stil	Vcam1
14	Blood	Stil	0.652173913043478	0.571428571428571	0.6875	Stil
14	Blood	Syngr4 Vcam1	0.0869565217391304	0.125	0.0666666666666667	Syngr4	Vcam1
14	Blood	Syngr4	0.304347826086957	0.625	0.133333333333333	Syngr4
14	Blood	Vcam1	0.0434782608695652	0	0.0666666666666667	Vcam1

## Sheet: Day 28
Day	Tissue	Cytokine	Accuracy	Sensitivity	Specificity	X8	X9	X10
28	Blood	esm1	0.782608695652174	0.875	0.733333333333333	esm1
28	Blood	esm1 cxcl9	0.739130434782609	0.75	0.733333333333333	esm1	cxcl9
28	Blood	esm1 Arnt2	0.739130434782609	0.75	0.733333333333333	esm1	Arnt2
28	Blood	esm1 Cxcl10	0.739130434782609	0.75	0.733333333333333	esm1	Cxcl10
28	Blood	esm1 Gzmb	0.739130434782609	0.75	0.733333333333333	esm1	Gzmb
28	Blood	esm1 Gzmk	0.782608695652174	0.875	0.733333333333333	esm1	Gzmk
28	Blood	esm1 Ifng	0.739130434782609	0.75	0.733333333333333	esm1	Ifng
28	Blood	esm1 Mt3	0.739130434782609	0.75	0.733333333333333	esm1	Mt3
28	Blood	esm1 Nebl	0.739130434782609	0.75	0.733333333333333	esm1	Nebl
28	Blood	esm1 Notch3	0.869565217391304	0.875	0.866666666666667	esm1	Notch3
28	Blood	esm1 Pbk	0.739130434782609	0.75	0.733333333333333	esm1	Pbk
28	Blood	esm1 Pif1	0.782608695652174	0.875	0.733333333333333	esm1	Pif1
28	Blood	esm1 Rorc	0.782608695652174	0.75	0.8	esm1	Rorc
28	Blood	esm1 Stil	0.739130434782609	0.75	0.733333333333333	esm1	Stil
28	Blood	esm1 cxcl9 Arnt2	0.826086956521739	0.875	0.8	esm1	cxcl9	Arnt2
28	Blood	esm1 cxcl9 Cxcl10	0.782608695652174	0.75	0.8	esm1	cxcl9	Cxcl10
28	Blood	esm1 cxcl9 Gzmb	0.739130434782609	0.75	0.733333333333333	esm1	cxcl9	Gzmb
28	Blood	esm1 cxcl9 Gzmk	0.739130434782609	0.75	0.733333333333333	esm1	cxcl9	Gzmk
28	Blood	esm1 cxcl9 Ifng	0.739130434782609	0.75	0.733333333333333	esm1	cxcl9	Ifng
28	Blood	esm1 cxcl9 Mt3	0.739130434782609	0.75	0.733333333333333	esm1	cxcl9	Mt3
28	Blood	esm1 cxcl9 Notch3	0.869565217391304	0.875	0.866666666666667	esm1	cxcl9	Notch3
28	Blood	esm1 cxcl9 Pbk	0.739130434782609	0.75	0.733333333333333	esm1	cxcl9	Pbk
28	Blood	esm1 cxcl9 Pif1	0.739130434782609	0.75	0.733333333333333	esm1	cxcl9	Pif1
28	Blood	esm1 cxcl9 Rorc	0.782608695652174	0.75	0.8	esm1	cxcl9	Rorc
28	Blood	esm1 Arnt2 Cxcl10	0.782608695652174	0.75	0.8	esm1	Arnt2	Cxcl10
28	Blood	esm1 Arnt2 Gzmb	0.739130434782609	0.75	0.733333333333333	esm1	Arnt2	Gzmb
28	Blood	esm1 Arnt2 Gzmk	0.739130434782609	0.75	0.733333333333333	esm1	Arnt2	Gzmk
28	Blood	esm1 Arnt2 Mt3	0.739130434782609	0.75	0.733333333333333	esm1	Arnt2	Mt3
28	Blood	esm1 Arnt2 Nebl	0.739130434782609	0.75	0.733333333333333	esm1	Arnt2	Nebl
28	Blood	esm1 Arnt2 Notch3	0.782608695652174	0.75	0.8	esm1	Arnt2	Notch3
28	Blood	esm1 Arnt2 Pif1	0.782608695652174	0.875	0.733333333333333	esm1	Arnt2	Pif1
28	Blood	esm1 Arnt2 Stil	0.739130434782609	0.75	0.733333333333333	esm1	Arnt2	Stil
28	Blood	esm1 Cxcl10 Mt3	0.782608695652174	0.75	0.8	esm1	Cxcl10	Mt3
28	Blood	esm1 Cxcl10 Nebl	0.739130434782609	0.75	0.733333333333333	esm1	Cxcl10	Nebl
28	Blood	esm1 Cxcl10 Notch3	0.869565217391304	0.875	0.866666666666667	esm1	Cxcl10	Notch3
28	Blood	esm1 Cxcl10 Pbk	0.739130434782609	0.75	0.733333333333333	esm1	Cxcl10	Pbk
28	Blood	esm1 Cxcl10 Pif1	0.739130434782609	0.75	0.733333333333333	esm1	Cxcl10	Pif1
28	Blood	esm1 Cxcl10 Rorc	0.782608695652174	0.75	0.8	esm1	Cxcl10	Rorc
28	Blood	esm1 Cxcl10 Stil	0.739130434782609	0.75	0.733333333333333	esm1	Cxcl10	Stil
28	Blood	esm1 Gbp2 Gzmb	0.782608695652174	0.75	0.8	esm1	Gbp2	Gzmb
28	Blood	esm1 Gbp2 Notch3	0.91304347826087	0.875	0.933333333333333	esm1	Gbp2	Notch3
28	Blood	esm1 Gbp2 Rorc	0.739130434782609	0.75	0.733333333333333	esm1	Gbp2	Rorc
28	Blood	esm1 Gzmb Gzmk	0.739130434782609	0.75	0.733333333333333	esm1	Gzmb	Gzmk
28	Blood	esm1 Gzmb Ifng	0.739130434782609	0.75	0.733333333333333	esm1	Gzmb	Ifng
28	Blood	esm1 Gzmb Mt3	0.739130434782609	0.75	0.733333333333333	esm1	Gzmb	Mt3
28	Blood	esm1 Gzmb Nebl	0.739130434782609	0.75	0.733333333333333	esm1	Gzmb	Nebl
28	Blood	esm1 Gzmb Notch3	0.869565217391304	0.875	0.866666666666667	esm1	Gzmb	Notch3
28	Blood	esm1 Gzmb Pif1	0.739130434782609	0.75	0.733333333333333	esm1	Gzmb	Pif1
28	Blood	esm1 Gzmb Rorc	0.739130434782609	0.75	0.733333333333333	esm1	Gzmb	Rorc
28	Blood	esm1 Gzmb Vcam1	0.772727272727273	0.75	0.785714285714286	esm1	Gzmb	Vcam1
28	Blood	esm1 Gzmk Mt3	0.739130434782609	0.75	0.733333333333333	esm1	Gzmk	Mt3
28	Blood	esm1 Gzmk Nebl	0.739130434782609	0.75	0.733333333333333	esm1	Gzmk	Nebl
28	Blood	esm1 Gzmk Notch3	0.826086956521739	0.875	0.8	esm1	Gzmk	Notch3
28	Blood	esm1 Gzmk Pif1	0.782608695652174	0.875	0.733333333333333	esm1	Gzmk	Pif1
28	Blood	esm1 Gzmk Rorc	0.782608695652174	0.75	0.8	esm1	Gzmk	Rorc
28	Blood	esm1 Gzmk Stil	0.739130434782609	0.75	0.733333333333333	esm1	Gzmk	Stil
28	Blood	esm1 Ifng Mt3	0.739130434782609	0.75	0.733333333333333	esm1	Ifng	Mt3
28	Blood	esm1 Ifng Nebl	0.739130434782609	0.75	0.733333333333333	esm1	Ifng	Nebl
28	Blood	esm1 Ifng Notch3	0.869565217391304	0.875	0.866666666666667	esm1	Ifng	Notch3
28	Blood	esm1 Ifng Rorc	0.782608695652174	0.75	0.8	esm1	Ifng	Rorc
28	Blood	esm1 Irx3 Notch3	0.826086956521739	0.875	0.8	esm1	Irx3	Notch3
28	Blood	esm1 Mt3 Nebl	0.739130434782609	0.75	0.733333333333333	esm1	Mt3	Nebl
28	Blood	esm1 Mt3 Notch3	0.869565217391304	0.875	0.866666666666667	esm1	Mt3	Notch3
28	Blood	esm1 Mt3 Pif1	0.739130434782609	0.75	0.733333333333333	esm1	Mt3	Pif1
28	Blood	esm1 Mt3 Rorc	0.782608695652174	0.75	0.8	esm1	Mt3	Rorc
28	Blood	esm1 Mt3 Vcam1	0.727272727272727	0.75	0.714285714285714	esm1	Mt3	Vcam1
28	Blood	esm1 Nebl Notch3	0.869565217391304	0.875	0.866666666666667	esm1	Nebl	Notch3
28	Blood	esm1 Nebl Pif1	0.739130434782609	0.75	0.733333333333333	esm1	Nebl	Pif1
28	Blood	esm1 Notch3 Pbk	0.826086956521739	0.875	0.8	esm1	Notch3	Pbk
28	Blood	esm1 Notch3 Pif1	0.826086956521739	0.875	0.8	esm1	Notch3	Pif1
28	Blood	esm1 Notch3 Rorc	0.826086956521739	0.875	0.8	esm1	Notch3	Rorc
28	Blood	esm1 Notch3 Stil	0.826086956521739	0.75	0.866666666666667	esm1	Notch3	Stil
28	Blood	esm1 Notch3 Syngr4	0.826086956521739	0.875	0.8	esm1	Notch3	Syngr4
28	Blood	esm1 Notch3 Vcam1	0.818181818181818	0.875	0.785714285714286	esm1	Notch3	Vcam1
28	Blood	esm1 Pbk Pif1	0.739130434782609	0.75	0.733333333333333	esm1	Pbk	Pif1
28	Blood	esm1 Pbk Rorc	0.739130434782609	0.75	0.733333333333333	esm1	Pbk	Rorc
28	Blood	esm1 Pif1 Rorc	0.739130434782609	0.75	0.733333333333333	esm1	Pif1	Rorc
28	Blood	esm1 Pif1 Stil	0.739130434782609	0.75	0.733333333333333	esm1	Pif1	Stil
28	Blood	esm1 Rorc Vcam1	0.772727272727273	0.75	0.785714285714286	esm1	Rorc	Vcam1
28	Blood	Gbp2 Gzmk Notch3	0.75	0.75	0.75	Gbp2	Gzmk	Notch3
28	Blood	Gbp2 Notch3 Pif1	0.75	0.75	0.75	Gbp2	Notch3	Pif1
28	Blood	Gzmk Ifng Notch3	0.75	0.75	0.75	Gzmk	Ifng	Notch3
28	Blood	cxcl9	0.125	0	0.1875	cxcl9
28	Blood	Arnt2	0.458333333333333	0.25	0.5625	Arnt2
28	Blood	Cxcl10	0.541666666666667	0.625	0.5	Cxcl10
28	Blood	Gbp2	0.541666666666667	0.5	0.5625	Gbp2
28	Blood	Gzmb	0.166666666666667	0.25	0.125	Gzmb
28	Blood	Gzmk	0.75	0.625	0.8125	Gzmk
28	Blood	Ifng	0.625	0.75	0.5625	Ifng
28	Blood	Irx3	0.583333333333333	0.125	0.8125	Irx3
28	Blood	Mt3	0.458333333333333	0.625	0.375	Mt3
28	Blood	Nebl	0.416666666666667	0	0.625	Nebl
28	Blood	Notch3	0.583333333333333	0.875	0.4375	Notch3
28	Blood	Pbk	0.416666666666667	0.375	0.4375	Pbk
28	Blood	Pif1	0.666666666666667	0.75	0.625	Pif1
28	Blood	Rorc	0.291666666666667	0	0.4375	Rorc
28	Blood	Stil	0.521739130434783	0.75	0.4	Stil
28	Blood	Syngr4	0.541666666666667	0	0.8125	Syngr4
28	Blood	Vcam1	0.521739130434783	0.625	0.466666666666667	Vcam1
28	Blood	esm1 Gbp2	0.739130434782609	0.875	0.666666666666667	esm1	Gbp2
28	Blood	esm1 Irx3	0.695652173913043	0.625	0.733333333333333	esm1	Irx3
28	Blood	esm1 Syngr4	0.695652173913043	0.875	0.6	esm1	Syngr4
28	Blood	esm1 Vcam1	0.681818181818182	0.75	0.642857142857143	esm1	Vcam1
28	Blood	cxcl9 Arnt2	0.458333333333333	0.25	0.5625	cxcl9	Arnt2
28	Blood	cxcl9 Cxcl10	0.5	0.5	0.5	cxcl9	Cxcl10
28	Blood	cxcl9 Gbp2	0.5	0.5	0.5	cxcl9	Gbp2
28	Blood	cxcl9 Gzmb	0.125	0	0.1875	cxcl9	Gzmb
28	Blood	cxcl9 Gzmk	0.625	0.625	0.625	cxcl9	Gzmk
28	Blood	cxcl9 Ifng	0.666666666666667	0.75	0.625	cxcl9	Ifng
28	Blood	cxcl9 Irx3	0.291666666666667	0	0.4375	cxcl9	Irx3
28	Blood	cxcl9 Mt3	0.458333333333333	0.5	0.4375	cxcl9	Mt3
28	Blood	cxcl9 Nebl	0.208333333333333	0	0.3125	cxcl9	Nebl
28	Blood	cxcl9 Notch3	0.583333333333333	0.875	0.4375	cxcl9	Notch3
28	Blood	cxcl9 Pbk	0.125	0	0.1875	cxcl9	Pbk
28	Blood	cxcl9 Pif1	0.541666666666667	0.5	0.5625	cxcl9	Pif1
28	Blood	cxcl9 Rorc	0.0833333333333333	0	0.125	cxcl9	Rorc
28	Blood	cxcl9 Stil	0.217391304347826	0.375	0.133333333333333	cxcl9	Stil
28	Blood	cxcl9 Syngr4	0.25	0	0.375	cxcl9	Syngr4
28	Blood	cxcl9 Vcam1	0.478260869565217	0.5	0.466666666666667	cxcl9	Vcam1
28	Blood	Arnt2 Cxcl10	0.5	0.5	0.5	Arnt2	Cxcl10
28	Blood	Arnt2 Gbp2	0.625	0.5	0.6875	Arnt2	Gbp2
28	Blood	Arnt2 Gzmb	0.416666666666667	0.25	0.5	Arnt2	Gzmb
28	Blood	Arnt2 Gzmk	0.708333333333333	0.5	0.8125	Arnt2	Gzmk
28	Blood	Arnt2 Ifng	0.583333333333333	0.5	0.625	Arnt2	Ifng
28	Blood	Arnt2 Irx3	0.416666666666667	0.125	0.5625	Arnt2	Irx3
28	Blood	Arnt2 Mt3	0.458333333333333	0.125	0.625	Arnt2	Mt3
28	Blood	Arnt2 Nebl	0.458333333333333	0.25	0.5625	Arnt2	Nebl
28	Blood	Arnt2 Notch3	0.458333333333333	0.625	0.375	Arnt2	Notch3
28	Blood	Arnt2 Pbk	0.458333333333333	0.25	0.5625	Arnt2	Pbk
28	Blood	Arnt2 Pif1	0.458333333333333	0.25	0.5625	Arnt2	Pif1
28	Blood	Arnt2 Rorc	0.375	0.25	0.4375	Arnt2	Rorc
28	Blood	Arnt2 Stil	0.521739130434783	0.5	0.533333333333333	Arnt2	Stil
28	Blood	Arnt2 Syngr4	0.375	0.125	0.5	Arnt2	Syngr4
28	Blood	Arnt2 Vcam1	0.391304347826087	0.375	0.4	Arnt2	Vcam1
28	Blood	Cxcl10 Gbp2	0.5	0.625	0.4375	Cxcl10	Gbp2
28	Blood	Cxcl10 Gzmb	0.416666666666667	0.375	0.4375	Cxcl10	Gzmb
28	Blood	Cxcl10 Gzmk	0.583333333333333	0.625	0.5625	Cxcl10	Gzmk
28	Blood	Cxcl10 Ifng	0.541666666666667	0.625	0.5	Cxcl10	Ifng
28	Blood	Cxcl10 Irx3	0.541666666666667	0.5	0.5625	Cxcl10	Irx3
28	Blood	Cxcl10 Mt3	0.416666666666667	0.375	0.4375	Cxcl10	Mt3
28	Blood	Cxcl10 Nebl	0.541666666666667	0.375	0.625	Cxcl10	Nebl
28	Blood	Cxcl10 Notch3	0.541666666666667	0.625	0.5	Cxcl10	Notch3
28	Blood	Cxcl10 Pbk	0.541666666666667	0.625	0.5	Cxcl10	Pbk
28	Blood	Cxcl10 Pif1	0.541666666666667	0.625	0.5	Cxcl10	Pif1
28	Blood	Cxcl10 Rorc	0.458333333333333	0.375	0.5	Cxcl10	Rorc
28	Blood	Cxcl10 Stil	0.565217391304348	0.5	0.6	Cxcl10	Stil
28	Blood	Cxcl10 Syngr4	0.541666666666667	0.5	0.5625	Cxcl10	Syngr4
28	Blood	Cxcl10 Vcam1	0.478260869565217	0.5	0.466666666666667	Cxcl10	Vcam1
28	Blood	Gbp2 Gzmb	0.458333333333333	0.5	0.4375	Gbp2	Gzmb
28	Blood	Gbp2 Gzmk	0.541666666666667	0.5	0.5625	Gbp2	Gzmk
28	Blood	Gbp2 Ifng	0.625	0.875	0.5	Gbp2	Ifng
28	Blood	Gbp2 Irx3	0.541666666666667	0.5	0.5625	Gbp2	Irx3
28	Blood	Gbp2 Mt3	0.458333333333333	0.375	0.5	Gbp2	Mt3
28	Blood	Gbp2 Nebl	0.541666666666667	0.5	0.5625	Gbp2	Nebl
28	Blood	Gbp2 Notch3	0.708333333333333	0.75	0.6875	Gbp2	Notch3
28	Blood	Gbp2 Pbk	0.5	0.5	0.5	Gbp2	Pbk
28	Blood	Gbp2 Pif1	0.458333333333333	0.375	0.5	Gbp2	Pif1
28	Blood	Gbp2 Rorc	0.583333333333333	0.5	0.625	Gbp2	Rorc
28	Blood	Gbp2 Stil	0.478260869565217	0.375	0.533333333333333	Gbp2	Stil
28	Blood	Gbp2 Syngr4	0.541666666666667	0.5	0.5625	Gbp2	Syngr4
28	Blood	Gbp2 Vcam1	0.565217391304348	0.5	0.6	Gbp2	Vcam1
28	Blood	Gzmb Gzmk	0.666666666666667	0.5	0.75	Gzmb	Gzmk
28	Blood	Gzmb Ifng	0.541666666666667	0.625	0.5	Gzmb	Ifng
28	Blood	Gzmb Irx3	0.291666666666667	0	0.4375	Gzmb	Irx3
28	Blood	Gzmb Mt3	0.333333333333333	0.375	0.3125	Gzmb	Mt3
28	Blood	Gzmb Nebl	0.166666666666667	0	0.25	Gzmb	Nebl
28	Blood	Gzmb Notch3	0.5	0.625	0.4375	Gzmb	Notch3
28	Blood	Gzmb Pbk	0.25	0.125	0.3125	Gzmb	Pbk
28	Blood	Gzmb Pif1	0.416666666666667	0.375	0.4375	Gzmb	Pif1
28	Blood	Gzmb Rorc	0.0416666666666667	0	0.0625	Gzmb	Rorc
28	Blood	Gzmb Stil	0.260869565217391	0.375	0.2	Gzmb	Stil
28	Blood	Gzmb Syngr4	0.291666666666667	0	0.4375	Gzmb	Syngr4
28	Blood	Gzmb Vcam1	0.434782608695652	0.375	0.466666666666667	Gzmb	Vcam1
28	Blood	Gzmk Ifng	0.5	0.5	0.5	Gzmk	Ifng
28	Blood	Gzmk Irx3	0.583333333333333	0.375	0.6875	Gzmk	Irx3
28	Blood	Gzmk Mt3	0.625	0.5	0.6875	Gzmk	Mt3
28	Blood	Gzmk Nebl	0.583333333333333	0.25	0.75	Gzmk	Nebl
28	Blood	Gzmk Notch3	0.666666666666667	0.75	0.625	Gzmk	Notch3
28	Blood	Gzmk Pbk	0.708333333333333	0.625	0.75	Gzmk	Pbk
28	Blood	Gzmk Pif1	0.666666666666667	0.625	0.6875	Gzmk	Pif1
28	Blood	Gzmk Rorc	0.666666666666667	0.5	0.75	Gzmk	Rorc
28	Blood	Gzmk Stil	0.695652173913043	0.625	0.733333333333333	Gzmk	Stil
28	Blood	Gzmk Syngr4	0.583333333333333	0.375	0.6875	Gzmk	Syngr4
28	Blood	Gzmk Vcam1	0.565217391304348	0.5	0.6	Gzmk	Vcam1
28	Blood	Ifng Irx3	0.625	0.75	0.5625	Ifng	Irx3
28	Blood	Ifng Mt3	0.541666666666667	0.625	0.5	Ifng	Mt3
28	Blood	Ifng Nebl	0.458333333333333	0.375	0.5	Ifng	Nebl
28	Blood	Ifng Notch3	0.666666666666667	0.625	0.6875	Ifng	Notch3
28	Blood	Ifng Pbk	0.541666666666667	0.625	0.5	Ifng	Pbk
28	Blood	Ifng Pif1	0.666666666666667	0.75	0.625	Ifng	Pif1
28	Blood	Ifng Rorc	0.583333333333333	0.625	0.5625	Ifng	Rorc
28	Blood	Ifng Stil	0.521739130434783	0.625	0.466666666666667	Ifng	Stil
28	Blood	Ifng Syngr4	0.583333333333333	0.75	0.5	Ifng	Syngr4
28	Blood	Ifng Vcam1	0.608695652173913	0.75	0.533333333333333	Ifng	Vcam1
28	Blood	Irx3 Mt3	0.416666666666667	0.375	0.4375	Irx3	Mt3
28	Blood	Irx3 Nebl	0.375	0	0.5625	Irx3	Nebl
28	Blood	Irx3 Notch3	0.5	0.875	0.3125	Irx3	Notch3
28	Blood	Irx3 Pbk	0.333333333333333	0	0.5	Irx3	Pbk
28	Blood	Irx3 Pif1	0.625	0.625	0.625	Irx3	Pif1
28	Blood	Irx3 Rorc	0.375	0	0.5625	Irx3	Rorc
28	Blood	Irx3 Stil	0.434782608695652	0.5	0.4	Irx3	Stil
28	Blood	Irx3 Syngr4	0.5	0	0.75	Irx3	Syngr4
28	Blood	Irx3 Vcam1	0.521739130434783	0.625	0.466666666666667	Irx3	Vcam1
28	Blood	Mt3 Nebl	0.416666666666667	0.25	0.5	Mt3	Nebl
28	Blood	Mt3 Notch3	0.583333333333333	0.625	0.5625	Mt3	Notch3
28	Blood	Mt3 Pbk	0.5	0.625	0.4375	Mt3	Pbk
28	Blood	Mt3 Pif1	0.5	0.625	0.4375	Mt3	Pif1
28	Blood	Mt3 Rorc	0.375	0.25	0.4375	Mt3	Rorc
28	Blood	Mt3 Stil	0.565217391304348	0.5	0.6	Mt3	Stil
28	Blood	Mt3 Syngr4	0.333333333333333	0	0.5	Mt3	Syngr4
28	Blood	Mt3 Vcam1	0.434782608695652	0.375	0.466666666666667	Mt3	Vcam1
28	Blood	Nebl Notch3	0.5	0.625	0.4375	Nebl	Notch3
28	Blood	Nebl Pbk	0.25	0	0.375	Nebl	Pbk
28	Blood	Nebl Pif1	0.458333333333333	0.125	0.625	Nebl	Pif1
28	Blood	Nebl Rorc	0.333333333333333	0	0.5	Nebl	Rorc
28	Blood	Nebl Stil	0.173913043478261	0	0.266666666666667	Nebl	Stil
28	Blood	Nebl Syngr4	0.375	0	0.5625	Nebl	Syngr4
28	Blood	Nebl Vcam1	0.434782608695652	0.375	0.466666666666667	Nebl	Vcam1
28	Blood	Notch3 Pbk	0.5	0.625	0.4375	Notch3	Pbk
28	Blood	Notch3 Pif1	0.625	0.625	0.625	Notch3	Pif1
28	Blood	Notch3 Rorc	0.5	0.625	0.4375	Notch3	Rorc
28	Blood	Notch3 Stil	0.608695652173913	0.75	0.533333333333333	Notch3	Stil
28	Blood	Notch3 Syngr4	0.541666666666667	0.75	0.4375	Notch3	Syngr4
28	Blood	Notch3 Vcam1	0.695652173913043	0.75	0.666666666666667	Notch3	Vcam1
28	Blood	Pbk Pif1	0.5	0.5	0.5	Pbk	Pif1
28	Blood	Pbk Rorc	0.291666666666667	0.125	0.375	Pbk	Rorc
28	Blood	Pbk Stil	0.347826086956522	0.5	0.266666666666667	Pbk	Stil
28	Blood	Pbk Syngr4	0.458333333333333	0	0.6875	Pbk	Syngr4
28	Blood	Pbk Vcam1	0.434782608695652	0.375	0.466666666666667	Pbk	Vcam1
28	Blood	Pif1 Rorc	0.5	0.375	0.5625	Pif1	Rorc
28	Blood	Pif1 Stil	0.521739130434783	0.625	0.466666666666667	Pif1	Stil
28	Blood	Pif1 Syngr4	0.375	0	0.5625	Pif1	Syngr4
28	Blood	Pif1 Vcam1	0.391304347826087	0.375	0.4	Pif1	Vcam1
28	Blood	Rorc Stil	0.304347826086957	0.125	0.4	Rorc	Stil
28	Blood	Rorc Syngr4	0.416666666666667	0	0.625	Rorc	Syngr4
28	Blood	Rorc Vcam1	0.478260869565217	0.5	0.466666666666667	Rorc	Vcam1
28	Blood	Stil Syngr4	0.304347826086957	0.125	0.4	Stil	Syngr4
28	Blood	Stil Vcam1	0.545454545454545	0.625	0.5	Stil	Vcam1
28	Blood	Syngr4 Vcam1	0.521739130434783	0.25	0.666666666666667	Syngr4	Vcam1
28	Blood	esm1 cxcl9 Gbp2	0.695652173913043	0.75	0.666666666666667	esm1	cxcl9	Gbp2
28	Blood	esm1 cxcl9 Irx3	0.695652173913043	0.625	0.733333333333333	esm1	cxcl9	Irx3
28	Blood	esm1 cxcl9 Nebl	0.695652173913043	0.625	0.733333333333333	esm1	cxcl9	Nebl
28	Blood	esm1 cxcl9 Stil	0.695652173913043	0.625	0.733333333333333	esm1	cxcl9	Stil
28	Blood	esm1 cxcl9 Syngr4	0.652173913043478	0.75	0.6	esm1	cxcl9	Syngr4
28	Blood	esm1 cxcl9 Vcam1	0.727272727272727	0.625	0.785714285714286	esm1	cxcl9	Vcam1
28	Blood	esm1 Arnt2 Gbp2	0.739130434782609	0.875	0.666666666666667	esm1	Arnt2	Gbp2
28	Blood	esm1 Arnt2 Ifng	0.695652173913043	0.625	0.733333333333333	esm1	Arnt2	Ifng
28	Blood	esm1 Arnt2 Irx3	0.695652173913043	0.75	0.666666666666667	esm1	Arnt2	Irx3
28	Blood	esm1 Arnt2 Pbk	0.695652173913043	0.625	0.733333333333333	esm1	Arnt2	Pbk
28	Blood	esm1 Arnt2 Rorc	0.739130434782609	0.625	0.8	esm1	Arnt2	Rorc
28	Blood	esm1 Arnt2 Syngr4	0.739130434782609	0.875	0.666666666666667	esm1	Arnt2	Syngr4
28	Blood	esm1 Arnt2 Vcam1	0.727272727272727	0.875	0.642857142857143	esm1	Arnt2	Vcam1
28	Blood	esm1 Cxcl10 Gbp2	0.695652173913043	0.75	0.666666666666667	esm1	Cxcl10	Gbp2
28	Blood	esm1 Cxcl10 Gzmb	0.695652173913043	0.625	0.733333333333333	esm1	Cxcl10	Gzmb
28	Blood	esm1 Cxcl10 Gzmk	0.695652173913043	0.625	0.733333333333333	esm1	Cxcl10	Gzmk
28	Blood	esm1 Cxcl10 Ifng	0.652173913043478	0.5	0.733333333333333	esm1	Cxcl10	Ifng
28	Blood	esm1 Cxcl10 Irx3	0.652173913043478	0.5	0.733333333333333	esm1	Cxcl10	Irx3
28	Blood	esm1 Cxcl10 Syngr4	0.652173913043478	0.75	0.6	esm1	Cxcl10	Syngr4
28	Blood	esm1 Cxcl10 Vcam1	0.681818181818182	0.75	0.642857142857143	esm1	Cxcl10	Vcam1
28	Blood	esm1 Gbp2 Gzmk	0.739130434782609	0.875	0.666666666666667	esm1	Gbp2	Gzmk
28	Blood	esm1 Gbp2 Ifng	0.739130434782609	0.875	0.666666666666667	esm1	Gbp2	Ifng
28	Blood	esm1 Gbp2 Irx3	0.695652173913043	0.75	0.666666666666667	esm1	Gbp2	Irx3
28	Blood	esm1 Gbp2 Mt3	0.739130434782609	0.875	0.666666666666667	esm1	Gbp2	Mt3
28	Blood	esm1 Gbp2 Nebl	0.695652173913043	0.75	0.666666666666667	esm1	Gbp2	Nebl
28	Blood	esm1 Gbp2 Pbk	0.695652173913043	0.75	0.666666666666667	esm1	Gbp2	Pbk
28	Blood	esm1 Gbp2 Pif1	0.695652173913043	0.75	0.666666666666667	esm1	Gbp2	Pif1
28	Blood	esm1 Gbp2 Stil	0.739130434782609	0.875	0.666666666666667	esm1	Gbp2	Stil
28	Blood	esm1 Gbp2 Syngr4	0.695652173913043	0.875	0.6	esm1	Gbp2	Syngr4
28	Blood	esm1 Gbp2 Vcam1	0.681818181818182	0.75	0.642857142857143	esm1	Gbp2	Vcam1
28	Blood	esm1 Gzmb Irx3	0.695652173913043	0.625	0.733333333333333	esm1	Gzmb	Irx3
28	Blood	esm1 Gzmb Pbk	0.695652173913043	0.625	0.733333333333333	esm1	Gzmb	Pbk
28	Blood	esm1 Gzmb Stil	0.695652173913043	0.625	0.733333333333333	esm1	Gzmb	Stil
28	Blood	esm1 Gzmb Syngr4	0.695652173913043	0.75	0.666666666666667	esm1	Gzmb	Syngr4
28	Blood	esm1 Gzmk Ifng	0.695652173913043	0.625	0.733333333333333	esm1	Gzmk	Ifng
28	Blood	esm1 Gzmk Irx3	0.695652173913043	0.625	0.733333333333333	esm1	Gzmk	Irx3
28	Blood	esm1 Gzmk Pbk	0.695652173913043	0.75	0.666666666666667	esm1	Gzmk	Pbk
28	Blood	esm1 Gzmk Syngr4	0.695652173913043	0.875	0.6	esm1	Gzmk	Syngr4
28	Blood	esm1 Gzmk Vcam1	0.681818181818182	0.75	0.642857142857143	esm1	Gzmk	Vcam1
28	Blood	esm1 Ifng Irx3	0.695652173913043	0.625	0.733333333333333	esm1	Ifng	Irx3
28	Blood	esm1 Ifng Pbk	0.652173913043478	0.5	0.733333333333333	esm1	Ifng	Pbk
28	Blood	esm1 Ifng Pif1	0.695652173913043	0.625	0.733333333333333	esm1	Ifng	Pif1
28	Blood	esm1 Ifng Stil	0.695652173913043	0.625	0.733333333333333	esm1	Ifng	Stil
28	Blood	esm1 Ifng Syngr4	0.652173913043478	0.75	0.6	esm1	Ifng	Syngr4
28	Blood	esm1 Ifng Vcam1	0.681818181818182	0.75	0.642857142857143	esm1	Ifng	Vcam1
28	Blood	esm1 Irx3 Mt3	0.695652173913043	0.625	0.733333333333333	esm1	Irx3	Mt3
28	Blood	esm1 Irx3 Nebl	0.695652173913043	0.625	0.733333333333333	esm1	Irx3	Nebl
28	Blood	esm1 Irx3 Pbk	0.652173913043478	0.625	0.666666666666667	esm1	Irx3	Pbk
28	Blood	esm1 Irx3 Pif1	0.695652173913043	0.625	0.733333333333333	esm1	Irx3	Pif1
28	Blood	esm1 Irx3 Rorc	0.695652173913043	0.625	0.733333333333333	esm1	Irx3	Rorc
28	Blood	esm1 Irx3 Stil	0.652173913043478	0.5	0.733333333333333	esm1	Irx3	Stil
28	Blood	esm1 Irx3 Syngr4	0.695652173913043	0.875	0.6	esm1	Irx3	Syngr4
28	Blood	esm1 Irx3 Vcam1	0.681818181818182	0.75	0.642857142857143	esm1	Irx3	Vcam1
28	Blood	esm1 Mt3 Pbk	0.695652173913043	0.625	0.733333333333333	esm1	Mt3	Pbk
28	Blood	esm1 Mt3 Stil	0.695652173913043	0.625	0.733333333333333	esm1	Mt3	Stil
28	Blood	esm1 Mt3 Syngr4	0.652173913043478	0.75	0.6	esm1	Mt3	Syngr4
28	Blood	esm1 Nebl Pbk	0.608695652173913	0.5	0.666666666666667	esm1	Nebl	Pbk
28	Blood	esm1 Nebl Rorc	0.695652173913043	0.625	0.733333333333333	esm1	Nebl	Rorc
28	Blood	esm1 Nebl Stil	0.695652173913043	0.625	0.733333333333333	esm1	Nebl	Stil
28	Blood	esm1 Nebl Syngr4	0.695652173913043	0.875	0.6	esm1	Nebl	Syngr4
28	Blood	esm1 Nebl Vcam1	0.681818181818182	0.75	0.642857142857143	esm1	Nebl	Vcam1
28	Blood	esm1 Pbk Stil	0.652173913043478	0.625	0.666666666666667	esm1	Pbk	Stil
28	Blood	esm1 Pbk Syngr4	0.652173913043478	0.75	0.6	esm1	Pbk	Syngr4
28	Blood	esm1 Pbk Vcam1	0.636363636363636	0.625	0.642857142857143	esm1	Pbk	Vcam1
28	Blood	esm1 Pif1 Syngr4	0.695652173913043	0.875	0.6	esm1	Pif1	Syngr4
28	Blood	esm1 Pif1 Vcam1	0.681818181818182	0.75	0.642857142857143	esm1	Pif1	Vcam1
28	Blood	esm1 Rorc Stil	0.695652173913043	0.625	0.733333333333333	esm1	Rorc	Stil
28	Blood	esm1 Rorc Syngr4	0.695652173913043	0.625	0.733333333333333	esm1	Rorc	Syngr4
28	Blood	esm1 Stil Syngr4	0.652173913043478	0.75	0.6	esm1	Stil	Syngr4
28	Blood	esm1 Stil Vcam1	0.636363636363636	0.625	0.642857142857143	esm1	Stil	Vcam1
28	Blood	esm1 Syngr4 Vcam1	0.727272727272727	0.875	0.642857142857143	esm1	Syngr4	Vcam1
28	Blood	cxcl9 Arnt2 Cxcl10	0.458333333333333	0.375	0.5	cxcl9	Arnt2	Cxcl10
28	Blood	cxcl9 Arnt2 Gbp2	0.625	0.5	0.6875	cxcl9	Arnt2	Gbp2
28	Blood	cxcl9 Arnt2 Gzmb	0.291666666666667	0.125	0.375	cxcl9	Arnt2	Gzmb
28	Blood	cxcl9 Arnt2 Gzmk	0.625	0.375	0.75	cxcl9	Arnt2	Gzmk
28	Blood	cxcl9 Arnt2 Ifng	0.5	0.375	0.5625	cxcl9	Arnt2	Ifng
28	Blood	cxcl9 Arnt2 Irx3	0.375	0.125	0.5	cxcl9	Arnt2	Irx3
28	Blood	cxcl9 Arnt2 Mt3	0.291666666666667	0.25	0.3125	cxcl9	Arnt2	Mt3
28	Blood	cxcl9 Arnt2 Nebl	0.375	0.25	0.4375	cxcl9	Arnt2	Nebl
28	Blood	cxcl9 Arnt2 Notch3	0.416666666666667	0.5	0.375	cxcl9	Arnt2	Notch3
28	Blood	cxcl9 Arnt2 Pbk	0.416666666666667	0.25	0.5	cxcl9	Arnt2	Pbk
28	Blood	cxcl9 Arnt2 Pif1	0.458333333333333	0.375	0.5	cxcl9	Arnt2	Pif1
28	Blood	cxcl9 Arnt2 Rorc	0.458333333333333	0.25	0.5625	cxcl9	Arnt2	Rorc
28	Blood	cxcl9 Arnt2 Stil	0.478260869565217	0.375	0.533333333333333	cxcl9	Arnt2	Stil
28	Blood	cxcl9 Arnt2 Syngr4	0.333333333333333	0.125	0.4375	cxcl9	Arnt2	Syngr4
28	Blood	cxcl9 Arnt2 Vcam1	0.347826086956522	0.25	0.4	cxcl9	Arnt2	Vcam1
28	Blood	cxcl9 Cxcl10 Gbp2	0.5	0.625	0.4375	cxcl9	Cxcl10	Gbp2
28	Blood	cxcl9 Cxcl10 Gzmb	0.375	0.25	0.4375	cxcl9	Cxcl10	Gzmb
28	Blood	cxcl9 Cxcl10 Gzmk	0.5	0.5	0.5	cxcl9	Cxcl10	Gzmk
28	Blood	cxcl9 Cxcl10 Ifng	0.5	0.5	0.5	cxcl9	Cxcl10	Ifng
28	Blood	cxcl9 Cxcl10 Irx3	0.416666666666667	0.375	0.4375	cxcl9	Cxcl10	Irx3
28	Blood	cxcl9 Cxcl10 Mt3	0.333333333333333	0.25	0.375	cxcl9	Cxcl10	Mt3
28	Blood	cxcl9 Cxcl10 Nebl	0.416666666666667	0.25	0.5	cxcl9	Cxcl10	Nebl
28	Blood	cxcl9 Cxcl10 Notch3	0.541666666666667	0.625	0.5	cxcl9	Cxcl10	Notch3
28	Blood	cxcl9 Cxcl10 Pbk	0.458333333333333	0.5	0.4375	cxcl9	Cxcl10	Pbk
28	Blood	cxcl9 Cxcl10 Pif1	0.458333333333333	0.5	0.4375	cxcl9	Cxcl10	Pif1
28	Blood	cxcl9 Cxcl10 Rorc	0.416666666666667	0.25	0.5	cxcl9	Cxcl10	Rorc
28	Blood	cxcl9 Cxcl10 Stil	0.478260869565217	0.5	0.466666666666667	cxcl9	Cxcl10	Stil
28	Blood	cxcl9 Cxcl10 Syngr4	0.416666666666667	0.375	0.4375	cxcl9	Cxcl10	Syngr4
28	Blood	cxcl9 Cxcl10 Vcam1	0.434782608695652	0.375	0.466666666666667	cxcl9	Cxcl10	Vcam1
28	Blood	cxcl9 Gbp2 Gzmb	0.541666666666667	0.5	0.5625	cxcl9	Gbp2	Gzmb
28	Blood	cxcl9 Gbp2 Gzmk	0.541666666666667	0.5	0.5625	cxcl9	Gbp2	Gzmk
28	Blood	cxcl9 Gbp2 Ifng	0.541666666666667	0.625	0.5	cxcl9	Gbp2	Ifng
28	Blood	cxcl9 Gbp2 Irx3	0.458333333333333	0.5	0.4375	cxcl9	Gbp2	Irx3
28	Blood	cxcl9 Gbp2 Mt3	0.416666666666667	0.375	0.4375	cxcl9	Gbp2	Mt3
28	Blood	cxcl9 Gbp2 Nebl	0.541666666666667	0.5	0.5625	cxcl9	Gbp2	Nebl
28	Blood	cxcl9 Gbp2 Notch3	0.666666666666667	0.75	0.625	cxcl9	Gbp2	Notch3
28	Blood	cxcl9 Gbp2 Pbk	0.458333333333333	0.375	0.5	cxcl9	Gbp2	Pbk
28	Blood	cxcl9 Gbp2 Pif1	0.416666666666667	0.375	0.4375	cxcl9	Gbp2	Pif1
28	Blood	cxcl9 Gbp2 Rorc	0.583333333333333	0.5	0.625	cxcl9	Gbp2	Rorc
28	Blood	cxcl9 Gbp2 Stil	0.434782608695652	0.375	0.466666666666667	cxcl9	Gbp2	Stil
28	Blood	cxcl9 Gbp2 Syngr4	0.5	0.5	0.5	cxcl9	Gbp2	Syngr4
28	Blood	cxcl9 Gbp2 Vcam1	0.478260869565217	0.5	0.466666666666667	cxcl9	Gbp2	Vcam1
28	Blood	cxcl9 Gzmb Gzmk	0.583333333333333	0.5	0.625	cxcl9	Gzmb	Gzmk
28	Blood	cxcl9 Gzmb Ifng	0.5	0.5	0.5	cxcl9	Gzmb	Ifng
28	Blood	cxcl9 Gzmb Irx3	0.208333333333333	0	0.3125	cxcl9	Gzmb	Irx3
28	Blood	cxcl9 Gzmb Mt3	0.291666666666667	0.25	0.3125	cxcl9	Gzmb	Mt3
28	Blood	cxcl9 Gzmb Nebl	0.0833333333333333	0	0.125	cxcl9	Gzmb	Nebl
28	Blood	cxcl9 Gzmb Notch3	0.5	0.625	0.4375	cxcl9	Gzmb	Notch3
28	Blood	cxcl9 Gzmb Pbk	0.0833333333333333	0	0.125	cxcl9	Gzmb	Pbk
28	Blood	cxcl9 Gzmb Pif1	0.375	0.25	0.4375	cxcl9	Gzmb	Pif1
28	Blood	cxcl9 Gzmb Rorc	0.0416666666666667	0	0.0625	cxcl9	Gzmb	Rorc
28	Blood	cxcl9 Gzmb Stil	0.130434782608696	0.125	0.133333333333333	cxcl9	Gzmb	Stil
28	Blood	cxcl9 Gzmb Syngr4	0.166666666666667	0	0.25	cxcl9	Gzmb	Syngr4
28	Blood	cxcl9 Gzmb Vcam1	0.304347826086957	0.125	0.4	cxcl9	Gzmb	Vcam1
28	Blood	cxcl9 Gzmk Ifng	0.541666666666667	0.5	0.5625	cxcl9	Gzmk	Ifng
28	Blood	cxcl9 Gzmk Irx3	0.5	0.375	0.5625	cxcl9	Gzmk	Irx3
28	Blood	cxcl9 Gzmk Mt3	0.5	0.5	0.5	cxcl9	Gzmk	Mt3
28	Blood	cxcl9 Gzmk Nebl	0.5	0.125	0.6875	cxcl9	Gzmk	Nebl
28	Blood	cxcl9 Gzmk Notch3	0.625	0.625	0.625	cxcl9	Gzmk	Notch3
28	Blood	cxcl9 Gzmk Pbk	0.541666666666667	0.5	0.5625	cxcl9	Gzmk	Pbk
28	Blood	cxcl9 Gzmk Pif1	0.5	0.625	0.4375	cxcl9	Gzmk	Pif1
28	Blood	cxcl9 Gzmk Rorc	0.541666666666667	0.375	0.625	cxcl9	Gzmk	Rorc
28	Blood	cxcl9 Gzmk Stil	0.478260869565217	0.375	0.533333333333333	cxcl9	Gzmk	Stil
28	Blood	cxcl9 Gzmk Syngr4	0.5	0.25	0.625	cxcl9	Gzmk	Syngr4
28	Blood	cxcl9 Gzmk Vcam1	0.565217391304348	0.5	0.6	cxcl9	Gzmk	Vcam1
28	Blood	cxcl9 Ifng Irx3	0.583333333333333	0.625	0.5625	cxcl9	Ifng	Irx3
28	Blood	cxcl9 Ifng Mt3	0.5	0.5	0.5	cxcl9	Ifng	Mt3
28	Blood	cxcl9 Ifng Nebl	0.458333333333333	0.5	0.4375	cxcl9	Ifng	Nebl
28	Blood	cxcl9 Ifng Notch3	0.625	0.625	0.625	cxcl9	Ifng	Notch3
28	Blood	cxcl9 Ifng Pbk	0.5	0.5	0.5	cxcl9	Ifng	Pbk
28	Blood	cxcl9 Ifng Pif1	0.625	0.75	0.5625	cxcl9	Ifng	Pif1
28	Blood	cxcl9 Ifng Rorc	0.5	0.5	0.5	cxcl9	Ifng	Rorc
28	Blood	cxcl9 Ifng Stil	0.521739130434783	0.625	0.466666666666667	cxcl9	Ifng	Stil
28	Blood	cxcl9 Ifng Syngr4	0.583333333333333	0.625	0.5625	cxcl9	Ifng	Syngr4
28	Blood	cxcl9 Ifng Vcam1	0.565217391304348	0.75	0.466666666666667	cxcl9	Ifng	Vcam1
28	Blood	cxcl9 Irx3 Mt3	0.416666666666667	0.375	0.4375	cxcl9	Irx3	Mt3
28	Blood	cxcl9 Irx3 Nebl	0.166666666666667	0	0.25	cxcl9	Irx3	Nebl
28	Blood	cxcl9 Irx3 Notch3	0.5	0.875	0.3125	cxcl9	Irx3	Notch3
28	Blood	cxcl9 Irx3 Pbk	0.208333333333333	0	0.3125	cxcl9	Irx3	Pbk
28	Blood	cxcl9 Irx3 Pif1	0.583333333333333	0.625	0.5625	cxcl9	Irx3	Pif1
28	Blood	cxcl9 Irx3 Rorc	0.125	0	0.1875	cxcl9	Irx3	Rorc
28	Blood	cxcl9 Irx3 Stil	0.130434782608696	0.125	0.133333333333333	cxcl9	Irx3	Stil
28	Blood	cxcl9 Irx3 Syngr4	0.291666666666667	0	0.4375	cxcl9	Irx3	Syngr4
28	Blood	cxcl9 Irx3 Vcam1	0.434782608695652	0.5	0.4	cxcl9	Irx3	Vcam1
28	Blood	cxcl9 Mt3 Nebl	0.333333333333333	0.25	0.375	cxcl9	Mt3	Nebl
28	Blood	cxcl9 Mt3 Notch3	0.583333333333333	0.625	0.5625	cxcl9	Mt3	Notch3
28	Blood	cxcl9 Mt3 Pbk	0.458333333333333	0.5	0.4375	cxcl9	Mt3	Pbk
28	Blood	cxcl9 Mt3 Pif1	0.416666666666667	0.5	0.375	cxcl9	Mt3	Pif1
28	Blood	cxcl9 Mt3 Rorc	0.25	0.125	0.3125	cxcl9	Mt3	Rorc
28	Blood	cxcl9 Mt3 Stil	0.478260869565217	0.5	0.466666666666667	cxcl9	Mt3	Stil
28	Blood	cxcl9 Mt3 Syngr4	0.25	0	0.375	cxcl9	Mt3	Syngr4
28	Blood	cxcl9 Mt3 Vcam1	0.391304347826087	0.25	0.466666666666667	cxcl9	Mt3	Vcam1
28	Blood	cxcl9 Nebl Notch3	0.375	0.25	0.4375	cxcl9	Nebl	Notch3
28	Blood	cxcl9 Nebl Pbk	0.125	0	0.1875	cxcl9	Nebl	Pbk
28	Blood	cxcl9 Nebl Pif1	0.416666666666667	0.25	0.5	cxcl9	Nebl	Pif1
28	Blood	cxcl9 Nebl Rorc	0.166666666666667	0	0.25	cxcl9	Nebl	Rorc
28	Blood	cxcl9 Nebl Stil	0.0434782608695652	0	0.0666666666666667	cxcl9	Nebl	Stil
28	Blood	cxcl9 Nebl Syngr4	0.25	0	0.375	cxcl9	Nebl	Syngr4
28	Blood	cxcl9 Nebl Vcam1	0.434782608695652	0.25	0.533333333333333	cxcl9	Nebl	Vcam1
28	Blood	cxcl9 Notch3 Pbk	0.5	0.625	0.4375	cxcl9	Notch3	Pbk
28	Blood	cxcl9 Notch3 Pif1	0.583333333333333	0.625	0.5625	cxcl9	Notch3	Pif1
28	Blood	cxcl9 Notch3 Rorc	0.458333333333333	0.5	0.4375	cxcl9	Notch3	Rorc
28	Blood	cxcl9 Notch3 Stil	0.608695652173913	0.75	0.533333333333333	cxcl9	Notch3	Stil
28	Blood	cxcl9 Notch3 Syngr4	0.541666666666667	0.75	0.4375	cxcl9	Notch3	Syngr4
28	Blood	cxcl9 Notch3 Vcam1	0.695652173913043	0.75	0.666666666666667	cxcl9	Notch3	Vcam1
28	Blood	cxcl9 Pbk Pif1	0.416666666666667	0.375	0.4375	cxcl9	Pbk	Pif1
28	Blood	cxcl9 Pbk Rorc	0.0416666666666667	0	0.0625	cxcl9	Pbk	Rorc
28	Blood	cxcl9 Pbk Stil	0.173913043478261	0.25	0.133333333333333	cxcl9	Pbk	Stil
28	Blood	cxcl9 Pbk Syngr4	0.166666666666667	0	0.25	cxcl9	Pbk	Syngr4
28	Blood	cxcl9 Pbk Vcam1	0.391304347826087	0.25	0.466666666666667	cxcl9	Pbk	Vcam1
28	Blood	cxcl9 Pif1 Rorc	0.375	0.125	0.5	cxcl9	Pif1	Rorc
28	Blood	cxcl9 Pif1 Stil	0.391304347826087	0.5	0.333333333333333	cxcl9	Pif1	Stil
28	Blood	cxcl9 Pif1 Syngr4	0.291666666666667	0	0.4375	cxcl9	Pif1	Syngr4
28	Blood	cxcl9 Pif1 Vcam1	0.391304347826087	0.375	0.4	cxcl9	Pif1	Vcam1
28	Blood	cxcl9 Rorc Stil	0.173913043478261	0.125	0.2	cxcl9	Rorc	Stil
28	Blood	cxcl9 Rorc Syngr4	0.166666666666667	0	0.25	cxcl9	Rorc	Syngr4
28	Blood	cxcl9 Rorc Vcam1	0.434782608695652	0.375	0.466666666666667	cxcl9	Rorc	Vcam1
28	Blood	cxcl9 Stil Syngr4	0.130434782608696	0	0.2	cxcl9	Stil	Syngr4
28	Blood	cxcl9 Stil Vcam1	0.545454545454545	0.625	0.5	cxcl9	Stil	Vcam1
28	Blood	cxcl9 Syngr4 Vcam1	0.434782608695652	0.25	0.533333333333333	cxcl9	Syngr4	Vcam1
28	Blood	Arnt2 Cxcl10 Gbp2	0.541666666666667	0.5	0.5625	Arnt2	Cxcl10	Gbp2
28	Blood	Arnt2 Cxcl10 Gzmb	0.5	0.375	0.5625	Arnt2	Cxcl10	Gzmb
28	Blood	Arnt2 Cxcl10 Gzmk	0.625	0.5	0.6875	Arnt2	Cxcl10	Gzmk
28	Blood	Arnt2 Cxcl10 Ifng	0.5	0.5	0.5	Arnt2	Cxcl10	Ifng
28	Blood	Arnt2 Cxcl10 Irx3	0.458333333333333	0.5	0.4375	Arnt2	Cxcl10	Irx3
28	Blood	Arnt2 Cxcl10 Mt3	0.5	0.5	0.5	Arnt2	Cxcl10	Mt3
28	Blood	Arnt2 Cxcl10 Nebl	0.5	0.375	0.5625	Arnt2	Cxcl10	Nebl
28	Blood	Arnt2 Cxcl10 Notch3	0.541666666666667	0.625	0.5	Arnt2	Cxcl10	Notch3
28	Blood	Arnt2 Cxcl10 Pbk	0.458333333333333	0.5	0.4375	Arnt2	Cxcl10	Pbk
28	Blood	Arnt2 Cxcl10 Pif1	0.458333333333333	0.5	0.4375	Arnt2	Cxcl10	Pif1
28	Blood	Arnt2 Cxcl10 Rorc	0.541666666666667	0.5	0.5625	Arnt2	Cxcl10	Rorc
28	Blood	Arnt2 Cxcl10 Stil	0.521739130434783	0.5	0.533333333333333	Arnt2	Cxcl10	Stil
28	Blood	Arnt2 Cxcl10 Syngr4	0.458333333333333	0.375	0.5	Arnt2	Cxcl10	Syngr4
28	Blood	Arnt2 Cxcl10 Vcam1	0.391304347826087	0.375	0.4	Arnt2	Cxcl10	Vcam1
28	Blood	Arnt2 Gbp2 Gzmb	0.625	0.5	0.6875	Arnt2	Gbp2	Gzmb
28	Blood	Arnt2 Gbp2 Gzmk	0.583333333333333	0.375	0.6875	Arnt2	Gbp2	Gzmk
28	Blood	Arnt2 Gbp2 Ifng	0.541666666666667	0.5	0.5625	Arnt2	Gbp2	Ifng
28	Blood	Arnt2 Gbp2 Irx3	0.625	0.5	0.6875	Arnt2	Gbp2	Irx3
28	Blood	Arnt2 Gbp2 Mt3	0.583333333333333	0.375	0.6875	Arnt2	Gbp2	Mt3
28	Blood	Arnt2 Gbp2 Nebl	0.541666666666667	0.25	0.6875	Arnt2	Gbp2	Nebl
28	Blood	Arnt2 Gbp2 Notch3	0.708333333333333	0.75	0.6875	Arnt2	Gbp2	Notch3
28	Blood	Arnt2 Gbp2 Pbk	0.583333333333333	0.375	0.6875	Arnt2	Gbp2	Pbk
28	Blood	Arnt2 Gbp2 Pif1	0.458333333333333	0.375	0.5	Arnt2	Gbp2	Pif1
28	Blood	Arnt2 Gbp2 Rorc	0.666666666666667	0.5	0.75	Arnt2	Gbp2	Rorc
28	Blood	Arnt2 Gbp2 Stil	0.565217391304348	0.375	0.666666666666667	Arnt2	Gbp2	Stil
28	Blood	Arnt2 Gbp2 Syngr4	0.583333333333333	0.5	0.625	Arnt2	Gbp2	Syngr4
28	Blood	Arnt2 Gbp2 Vcam1	0.608695652173913	0.5	0.666666666666667	Arnt2	Gbp2	Vcam1
28	Blood	Arnt2 Gzmb Gzmk	0.708333333333333	0.375	0.875	Arnt2	Gzmb	Gzmk
28	Blood	Arnt2 Gzmb Ifng	0.583333333333333	0.5	0.625	Arnt2	Gzmb	Ifng
28	Blood	Arnt2 Gzmb Irx3	0.291666666666667	0.125	0.375	Arnt2	Gzmb	Irx3
28	Blood	Arnt2 Gzmb Mt3	0.541666666666667	0.375	0.625	Arnt2	Gzmb	Mt3
28	Blood	Arnt2 Gzmb Nebl	0.333333333333333	0.125	0.4375	Arnt2	Gzmb	Nebl
28	Blood	Arnt2 Gzmb Notch3	0.458333333333333	0.5	0.4375	Arnt2	Gzmb	Notch3
28	Blood	Arnt2 Gzmb Pbk	0.333333333333333	0.125	0.4375	Arnt2	Gzmb	Pbk
28	Blood	Arnt2 Gzmb Pif1	0.416666666666667	0.25	0.5	Arnt2	Gzmb	Pif1
28	Blood	Arnt2 Gzmb Rorc	0.291666666666667	0.25	0.3125	Arnt2	Gzmb	Rorc
28	Blood	Arnt2 Gzmb Stil	0.391304347826087	0.25	0.466666666666667	Arnt2	Gzmb	Stil
28	Blood	Arnt2 Gzmb Syngr4	0.291666666666667	0.125	0.375	Arnt2	Gzmb	Syngr4
28	Blood	Arnt2 Gzmb Vcam1	0.347826086956522	0.25	0.4	Arnt2	Gzmb	Vcam1
28	Blood	Arnt2 Gzmk Ifng	0.708333333333333	0.625	0.75	Arnt2	Gzmk	Ifng
28	Blood	Arnt2 Gzmk Irx3	0.583333333333333	0.5	0.625	Arnt2	Gzmk	Irx3
28	Blood	Arnt2 Gzmk Mt3	0.583333333333333	0.25	0.75	Arnt2	Gzmk	Mt3
28	Blood	Arnt2 Gzmk Nebl	0.583333333333333	0.25	0.75	Arnt2	Gzmk	Nebl
28	Blood	Arnt2 Gzmk Notch3	0.625	0.625	0.625	Arnt2	Gzmk	Notch3
28	Blood	Arnt2 Gzmk Pbk	0.625	0.375	0.75	Arnt2	Gzmk	Pbk
28	Blood	Arnt2 Gzmk Pif1	0.583333333333333	0.5	0.625	Arnt2	Gzmk	Pif1
28	Blood	Arnt2 Gzmk Rorc	0.625	0.375	0.75	Arnt2	Gzmk	Rorc
28	Blood	Arnt2 Gzmk Stil	0.608695652173913	0.375	0.733333333333333	Arnt2	Gzmk	Stil
28	Blood	Arnt2 Gzmk Syngr4	0.541666666666667	0.25	0.6875	Arnt2	Gzmk	Syngr4
28	Blood	Arnt2 Gzmk Vcam1	0.521739130434783	0.25	0.666666666666667	Arnt2	Gzmk	Vcam1
28	Blood	Arnt2 Ifng Irx3	0.541666666666667	0.5	0.5625	Arnt2	Ifng	Irx3
28	Blood	Arnt2 Ifng Mt3	0.5	0.25	0.625	Arnt2	Ifng	Mt3
28	Blood	Arnt2 Ifng Nebl	0.5	0.375	0.5625	Arnt2	Ifng	Nebl
28	Blood	Arnt2 Ifng Notch3	0.666666666666667	0.625	0.6875	Arnt2	Ifng	Notch3
28	Blood	Arnt2 Ifng Pbk	0.5	0.375	0.5625	Arnt2	Ifng	Pbk
28	Blood	Arnt2 Ifng Pif1	0.541666666666667	0.5	0.5625	Arnt2	Ifng	Pif1
28	Blood	Arnt2 Ifng Rorc	0.541666666666667	0.5	0.5625	Arnt2	Ifng	Rorc
28	Blood	Arnt2 Ifng Stil	0.565217391304348	0.625	0.533333333333333	Arnt2	Ifng	Stil
28	Blood	Arnt2 Ifng Syngr4	0.5	0.5	0.5	Arnt2	Ifng	Syngr4
28	Blood	Arnt2 Ifng Vcam1	0.478260869565217	0.5	0.466666666666667	Arnt2	Ifng	Vcam1
28	Blood	Arnt2 Irx3 Mt3	0.416666666666667	0.125	0.5625	Arnt2	Irx3	Mt3
28	Blood	Arnt2 Irx3 Nebl	0.416666666666667	0.125	0.5625	Arnt2	Irx3	Nebl
28	Blood	Arnt2 Irx3 Notch3	0.458333333333333	0.625	0.375	Arnt2	Irx3	Notch3
28	Blood	Arnt2 Irx3 Pbk	0.333333333333333	0.125	0.4375	Arnt2	Irx3	Pbk
28	Blood	Arnt2 Irx3 Pif1	0.416666666666667	0.125	0.5625	Arnt2	Irx3	Pif1
28	Blood	Arnt2 Irx3 Rorc	0.333333333333333	0.125	0.4375	Arnt2	Irx3	Rorc
28	Blood	Arnt2 Irx3 Stil	0.478260869565217	0.375	0.533333333333333	Arnt2	Irx3	Stil
28	Blood	Arnt2 Irx3 Syngr4	0.333333333333333	0.125	0.4375	Arnt2	Irx3	Syngr4
28	Blood	Arnt2 Irx3 Vcam1	0.391304347826087	0.375	0.4	Arnt2	Irx3	Vcam1
28	Blood	Arnt2 Mt3 Nebl	0.375	0.125	0.5	Arnt2	Mt3	Nebl
28	Blood	Arnt2 Mt3 Notch3	0.583333333333333	0.625	0.5625	Arnt2	Mt3	Notch3
28	Blood	Arnt2 Mt3 Pbk	0.375	0.125	0.5	Arnt2	Mt3	Pbk
28	Blood	Arnt2 Mt3 Pif1	0.375	0.25	0.4375	Arnt2	Mt3	Pif1
28	Blood	Arnt2 Mt3 Rorc	0.375	0.125	0.5	Arnt2	Mt3	Rorc
28	Blood	Arnt2 Mt3 Stil	0.478260869565217	0.25	0.6	Arnt2	Mt3	Stil
28	Blood	Arnt2 Mt3 Syngr4	0.416666666666667	0.125	0.5625	Arnt2	Mt3	Syngr4
28	Blood	Arnt2 Mt3 Vcam1	0.304347826086957	0.125	0.4	Arnt2	Mt3	Vcam1
28	Blood	Arnt2 Nebl Notch3	0.416666666666667	0.375	0.4375	Arnt2	Nebl	Notch3
28	Blood	Arnt2 Nebl Pbk	0.375	0.125	0.5	Arnt2	Nebl	Pbk
28	Blood	Arnt2 Nebl Pif1	0.416666666666667	0.125	0.5625	Arnt2	Nebl	Pif1
28	Blood	Arnt2 Nebl Rorc	0.375	0.25	0.4375	Arnt2	Nebl	Rorc
28	Blood	Arnt2 Nebl Stil	0.434782608695652	0.25	0.533333333333333	Arnt2	Nebl	Stil
28	Blood	Arnt2 Nebl Syngr4	0.333333333333333	0.125	0.4375	Arnt2	Nebl	Syngr4
28	Blood	Arnt2 Nebl Vcam1	0.260869565217391	0	0.4	Arnt2	Nebl	Vcam1
28	Blood	Arnt2 Notch3 Pbk	0.375	0.375	0.375	Arnt2	Notch3	Pbk
28	Blood	Arnt2 Notch3 Pif1	0.666666666666667	0.625	0.6875	Arnt2	Notch3	Pif1
28	Blood	Arnt2 Notch3 Rorc	0.416666666666667	0.5	0.375	Arnt2	Notch3	Rorc
28	Blood	Arnt2 Notch3 Stil	0.608695652173913	0.75	0.533333333333333	Arnt2	Notch3	Stil
28	Blood	Arnt2 Notch3 Syngr4	0.458333333333333	0.625	0.375	Arnt2	Notch3	Syngr4
28	Blood	Arnt2 Notch3 Vcam1	0.565217391304348	0.375	0.666666666666667	Arnt2	Notch3	Vcam1
28	Blood	Arnt2 Pbk Pif1	0.541666666666667	0.375	0.625	Arnt2	Pbk	Pif1
28	Blood	Arnt2 Pbk Rorc	0.375	0.25	0.4375	Arnt2	Pbk	Rorc
28	Blood	Arnt2 Pbk Stil	0.391304347826087	0.25	0.466666666666667	Arnt2	Pbk	Stil
28	Blood	Arnt2 Pbk Syngr4	0.375	0.125	0.5	Arnt2	Pbk	Syngr4
28	Blood	Arnt2 Pbk Vcam1	0.260869565217391	0	0.4	Arnt2	Pbk	Vcam1
28	Blood	Arnt2 Pif1 Rorc	0.458333333333333	0.25	0.5625	Arnt2	Pif1	Rorc
28	Blood	Arnt2 Pif1 Stil	0.434782608695652	0.375	0.466666666666667	Arnt2	Pif1	Stil
28	Blood	Arnt2 Pif1 Syngr4	0.333333333333333	0.125	0.4375	Arnt2	Pif1	Syngr4
28	Blood	Arnt2 Pif1 Vcam1	0.434782608695652	0.375	0.466666666666667	Arnt2	Pif1	Vcam1
28	Blood	Arnt2 Rorc Stil	0.434782608695652	0.25	0.533333333333333	Arnt2	Rorc	Stil
28	Blood	Arnt2 Rorc Syngr4	0.291666666666667	0.125	0.375	Arnt2	Rorc	Syngr4
28	Blood	Arnt2 Rorc Vcam1	0.217391304347826	0	0.333333333333333	Arnt2	Rorc	Vcam1
28	Blood	Arnt2 Stil Syngr4	0.347826086956522	0.125	0.466666666666667	Arnt2	Stil	Syngr4
28	Blood	Arnt2 Stil Vcam1	0.454545454545455	0.5	0.428571428571429	Arnt2	Stil	Vcam1
28	Blood	Arnt2 Syngr4 Vcam1	0.434782608695652	0.25	0.533333333333333	Arnt2	Syngr4	Vcam1
28	Blood	Cxcl10 Gbp2 Gzmb	0.458333333333333	0.375	0.5	Cxcl10	Gbp2	Gzmb
28	Blood	Cxcl10 Gbp2 Gzmk	0.583333333333333	0.625	0.5625	Cxcl10	Gbp2	Gzmk
28	Blood	Cxcl10 Gbp2 Ifng	0.583333333333333	0.75	0.5	Cxcl10	Gbp2	Ifng
28	Blood	Cxcl10 Gbp2 Irx3	0.458333333333333	0.5	0.4375	Cxcl10	Gbp2	Irx3
28	Blood	Cxcl10 Gbp2 Mt3	0.458333333333333	0.5	0.4375	Cxcl10	Gbp2	Mt3
28	Blood	Cxcl10 Gbp2 Nebl	0.541666666666667	0.375	0.625	Cxcl10	Gbp2	Nebl
28	Blood	Cxcl10 Gbp2 Notch3	0.666666666666667	0.75	0.625	Cxcl10	Gbp2	Notch3
28	Blood	Cxcl10 Gbp2 Pbk	0.5	0.625	0.4375	Cxcl10	Gbp2	Pbk
28	Blood	Cxcl10 Gbp2 Pif1	0.5	0.75	0.375	Cxcl10	Gbp2	Pif1
28	Blood	Cxcl10 Gbp2 Rorc	0.458333333333333	0.625	0.375	Cxcl10	Gbp2	Rorc
28	Blood	Cxcl10 Gbp2 Stil	0.478260869565217	0.5	0.466666666666667	Cxcl10	Gbp2	Stil
28	Blood	Cxcl10 Gbp2 Syngr4	0.458333333333333	0.5	0.4375	Cxcl10	Gbp2	Syngr4
28	Blood	Cxcl10 Gbp2 Vcam1	0.478260869565217	0.5	0.466666666666667	Cxcl10	Gbp2	Vcam1
28	Blood	Cxcl10 Gzmb Gzmk	0.583333333333333	0.5	0.625	Cxcl10	Gzmb	Gzmk
28	Blood	Cxcl10 Gzmb Ifng	0.458333333333333	0.5	0.4375	Cxcl10	Gzmb	Ifng
28	Blood	Cxcl10 Gzmb Irx3	0.458333333333333	0.375	0.5	Cxcl10	Gzmb	Irx3
28	Blood	Cxcl10 Gzmb Mt3	0.333333333333333	0.375	0.3125	Cxcl10	Gzmb	Mt3
28	Blood	Cxcl10 Gzmb Nebl	0.416666666666667	0.25	0.5	Cxcl10	Gzmb	Nebl
28	Blood	Cxcl10 Gzmb Notch3	0.5	0.625	0.4375	Cxcl10	Gzmb	Notch3
28	Blood	Cxcl10 Gzmb Pbk	0.416666666666667	0.375	0.4375	Cxcl10	Gzmb	Pbk
28	Blood	Cxcl10 Gzmb Pif1	0.416666666666667	0.375	0.4375	Cxcl10	Gzmb	Pif1
28	Blood	Cxcl10 Gzmb Rorc	0.375	0.25	0.4375	Cxcl10	Gzmb	Rorc
28	Blood	Cxcl10 Gzmb Stil	0.478260869565217	0.375	0.533333333333333	Cxcl10	Gzmb	Stil
28	Blood	Cxcl10 Gzmb Syngr4	0.5	0.375	0.5625	Cxcl10	Gzmb	Syngr4
28	Blood	Cxcl10 Gzmb Vcam1	0.391304347826087	0.25	0.466666666666667	Cxcl10	Gzmb	Vcam1
28	Blood	Cxcl10 Gzmk Ifng	0.5	0.375	0.5625	Cxcl10	Gzmk	Ifng
28	Blood	Cxcl10 Gzmk Irx3	0.458333333333333	0.25	0.5625	Cxcl10	Gzmk	Irx3
28	Blood	Cxcl10 Gzmk Mt3	0.458333333333333	0.375	0.5	Cxcl10	Gzmk	Mt3
28	Blood	Cxcl10 Gzmk Nebl	0.583333333333333	0.5	0.625	Cxcl10	Gzmk	Nebl
28	Blood	Cxcl10 Gzmk Notch3	0.541666666666667	0.625	0.5	Cxcl10	Gzmk	Notch3
28	Blood	Cxcl10 Gzmk Pbk	0.5	0.5	0.5	Cxcl10	Gzmk	Pbk
28	Blood	Cxcl10 Gzmk Pif1	0.5	0.5	0.5	Cxcl10	Gzmk	Pif1
28	Blood	Cxcl10 Gzmk Rorc	0.541666666666667	0.375	0.625	Cxcl10	Gzmk	Rorc
28	Blood	Cxcl10 Gzmk Stil	0.521739130434783	0.5	0.533333333333333	Cxcl10	Gzmk	Stil
28	Blood	Cxcl10 Gzmk Syngr4	0.541666666666667	0.375	0.625	Cxcl10	Gzmk	Syngr4
28	Blood	Cxcl10 Gzmk Vcam1	0.478260869565217	0.625	0.4	Cxcl10	Gzmk	Vcam1
28	Blood	Cxcl10 Ifng Irx3	0.5	0.625	0.4375	Cxcl10	Ifng	Irx3
28	Blood	Cxcl10 Ifng Mt3	0.458333333333333	0.5	0.4375	Cxcl10	Ifng	Mt3
28	Blood	Cxcl10 Ifng Nebl	0.625	0.625	0.625	Cxcl10	Ifng	Nebl
28	Blood	Cxcl10 Ifng Notch3	0.625	0.625	0.625	Cxcl10	Ifng	Notch3
28	Blood	Cxcl10 Ifng Pbk	0.458333333333333	0.625	0.375	Cxcl10	Ifng	Pbk
28	Blood	Cxcl10 Ifng Pif1	0.583333333333333	0.625	0.5625	Cxcl10	Ifng	Pif1
28	Blood	Cxcl10 Ifng Rorc	0.5	0.5	0.5	Cxcl10	Ifng	Rorc
28	Blood	Cxcl10 Ifng Stil	0.434782608695652	0.5	0.4	Cxcl10	Ifng	Stil
28	Blood	Cxcl10 Ifng Syngr4	0.541666666666667	0.625	0.5	Cxcl10	Ifng	Syngr4
28	Blood	Cxcl10 Ifng Vcam1	0.478260869565217	0.625	0.4	Cxcl10	Ifng	Vcam1
28	Blood	Cxcl10 Irx3 Mt3	0.5	0.375	0.5625	Cxcl10	Irx3	Mt3
28	Blood	Cxcl10 Irx3 Nebl	0.583333333333333	0.5	0.625	Cxcl10	Irx3	Nebl
28	Blood	Cxcl10 Irx3 Notch3	0.541666666666667	0.625	0.5	Cxcl10	Irx3	Notch3
28	Blood	Cxcl10 Irx3 Pbk	0.5	0.375	0.5625	Cxcl10	Irx3	Pbk
28	Blood	Cxcl10 Irx3 Pif1	0.458333333333333	0.5	0.4375	Cxcl10	Irx3	Pif1
28	Blood	Cxcl10 Irx3 Rorc	0.5	0.375	0.5625	Cxcl10	Irx3	Rorc
28	Blood	Cxcl10 Irx3 Stil	0.608695652173913	0.625	0.6	Cxcl10	Irx3	Stil
28	Blood	Cxcl10 Irx3 Syngr4	0.5	0.5	0.5	Cxcl10	Irx3	Syngr4
28	Blood	Cxcl10 Irx3 Vcam1	0.478260869565217	0.5	0.466666666666667	Cxcl10	Irx3	Vcam1
28	Blood	Cxcl10 Mt3 Nebl	0.458333333333333	0.375	0.5	Cxcl10	Mt3	Nebl
28	Blood	Cxcl10 Mt3 Notch3	0.583333333333333	0.625	0.5625	Cxcl10	Mt3	Notch3
28	Blood	Cxcl10 Mt3 Pbk	0.375	0.375	0.375	Cxcl10	Mt3	Pbk
28	Blood	Cxcl10 Mt3 Pif1	0.5	0.5	0.5	Cxcl10	Mt3	Pif1
28	Blood	Cxcl10 Mt3 Rorc	0.375	0.25	0.4375	Cxcl10	Mt3	Rorc
28	Blood	Cxcl10 Mt3 Stil	0.434782608695652	0.5	0.4	Cxcl10	Mt3	Stil
28	Blood	Cxcl10 Mt3 Syngr4	0.458333333333333	0.375	0.5	Cxcl10	Mt3	Syngr4
28	Blood	Cxcl10 Mt3 Vcam1	0.434782608695652	0.375	0.466666666666667	Cxcl10	Mt3	Vcam1
28	Blood	Cxcl10 Nebl Notch3	0.458333333333333	0.375	0.5	Cxcl10	Nebl	Notch3
28	Blood	Cxcl10 Nebl Pbk	0.458333333333333	0.375	0.5	Cxcl10	Nebl	Pbk
28	Blood	Cxcl10 Nebl Pif1	0.458333333333333	0.375	0.5	Cxcl10	Nebl	Pif1
28	Blood	Cxcl10 Nebl Rorc	0.416666666666667	0.25	0.5	Cxcl10	Nebl	Rorc
28	Blood	Cxcl10 Nebl Stil	0.434782608695652	0.25	0.533333333333333	Cxcl10	Nebl	Stil
28	Blood	Cxcl10 Nebl Syngr4	0.541666666666667	0.375	0.625	Cxcl10	Nebl	Syngr4
28	Blood	Cxcl10 Nebl Vcam1	0.434782608695652	0.375	0.466666666666667	Cxcl10	Nebl	Vcam1
28	Blood	Cxcl10 Notch3 Pbk	0.541666666666667	0.625	0.5	Cxcl10	Notch3	Pbk
28	Blood	Cxcl10 Notch3 Pif1	0.583333333333333	0.625	0.5625	Cxcl10	Notch3	Pif1
28	Blood	Cxcl10 Notch3 Rorc	0.5	0.625	0.4375	Cxcl10	Notch3	Rorc
28	Blood	Cxcl10 Notch3 Stil	0.521739130434783	0.5	0.533333333333333	Cxcl10	Notch3	Stil
28	Blood	Cxcl10 Notch3 Syngr4	0.5	0.5	0.5	Cxcl10	Notch3	Syngr4
28	Blood	Cxcl10 Notch3 Vcam1	0.652173913043478	0.625	0.666666666666667	Cxcl10	Notch3	Vcam1
28	Blood	Cxcl10 Pbk Pif1	0.5	0.625	0.4375	Cxcl10	Pbk	Pif1
28	Blood	Cxcl10 Pbk Rorc	0.416666666666667	0.375	0.4375	Cxcl10	Pbk	Rorc
28	Blood	Cxcl10 Pbk Stil	0.478260869565217	0.5	0.466666666666667	Cxcl10	Pbk	Stil
28	Blood	Cxcl10 Pbk Syngr4	0.5	0.375	0.5625	Cxcl10	Pbk	Syngr4
28	Blood	Cxcl10 Pbk Vcam1	0.478260869565217	0.5	0.466666666666667	Cxcl10	Pbk	Vcam1
28	Blood	Cxcl10 Pif1 Rorc	0.458333333333333	0.5	0.4375	Cxcl10	Pif1	Rorc
28	Blood	Cxcl10 Pif1 Stil	0.608695652173913	0.625	0.6	Cxcl10	Pif1	Stil
28	Blood	Cxcl10 Pif1 Syngr4	0.458333333333333	0.5	0.4375	Cxcl10	Pif1	Syngr4
28	Blood	Cxcl10 Pif1 Vcam1	0.391304347826087	0.5	0.333333333333333	Cxcl10	Pif1	Vcam1
28	Blood	Cxcl10 Rorc Stil	0.434782608695652	0.375	0.466666666666667	Cxcl10	Rorc	Stil
28	Blood	Cxcl10 Rorc Syngr4	0.5	0.375	0.5625	Cxcl10	Rorc	Syngr4
28	Blood	Cxcl10 Rorc Vcam1	0.434782608695652	0.375	0.466666666666667	Cxcl10	Rorc	Vcam1
28	Blood	Cxcl10 Stil Syngr4	0.521739130434783	0.5	0.533333333333333	Cxcl10	Stil	Syngr4
28	Blood	Cxcl10 Stil Vcam1	0.5	0.5	0.5	Cxcl10	Stil	Vcam1
28	Blood	Cxcl10 Syngr4 Vcam1	0.434782608695652	0.375	0.466666666666667	Cxcl10	Syngr4	Vcam1
28	Blood	Gbp2 Gzmb Gzmk	0.5	0.375	0.5625	Gbp2	Gzmb	Gzmk
28	Blood	Gbp2 Gzmb Ifng	0.541666666666667	0.625	0.5	Gbp2	Gzmb	Ifng
28	Blood	Gbp2 Gzmb Irx3	0.458333333333333	0.375	0.5	Gbp2	Gzmb	Irx3
28	Blood	Gbp2 Gzmb Mt3	0.5	0.5	0.5	Gbp2	Gzmb	Mt3
28	Blood	Gbp2 Gzmb Nebl	0.458333333333333	0.5	0.4375	Gbp2	Gzmb	Nebl
28	Blood	Gbp2 Gzmb Notch3	0.666666666666667	0.75	0.625	Gbp2	Gzmb	Notch3
28	Blood	Gbp2 Gzmb Pbk	0.458333333333333	0.5	0.4375	Gbp2	Gzmb	Pbk
28	Blood	Gbp2 Gzmb Pif1	0.541666666666667	0.375	0.625	Gbp2	Gzmb	Pif1
28	Blood	Gbp2 Gzmb Rorc	0.5	0.5	0.5	Gbp2	Gzmb	Rorc
28	Blood	Gbp2 Gzmb Stil	0.521739130434783	0.5	0.533333333333333	Gbp2	Gzmb	Stil
28	Blood	Gbp2 Gzmb Syngr4	0.375	0.25	0.4375	Gbp2	Gzmb	Syngr4
28	Blood	Gbp2 Gzmb Vcam1	0.478260869565217	0.375	0.533333333333333	Gbp2	Gzmb	Vcam1
28	Blood	Gbp2 Gzmk Ifng	0.5	0.5	0.5	Gbp2	Gzmk	Ifng
28	Blood	Gbp2 Gzmk Irx3	0.541666666666667	0.5	0.5625	Gbp2	Gzmk	Irx3
28	Blood	Gbp2 Gzmk Mt3	0.416666666666667	0.125	0.5625	Gbp2	Gzmk	Mt3
28	Blood	Gbp2 Gzmk Nebl	0.541666666666667	0.25	0.6875	Gbp2	Gzmk	Nebl
28	Blood	Gbp2 Gzmk Pbk	0.541666666666667	0.5	0.5625	Gbp2	Gzmk	Pbk
28	Blood	Gbp2 Gzmk Pif1	0.5	0.625	0.4375	Gbp2	Gzmk	Pif1
28	Blood	Gbp2 Gzmk Rorc	0.666666666666667	0.5	0.75	Gbp2	Gzmk	Rorc
28	Blood	Gbp2 Gzmk Stil	0.521739130434783	0.5	0.533333333333333	Gbp2	Gzmk	Stil
28	Blood	Gbp2 Gzmk Syngr4	0.541666666666667	0.5	0.5625	Gbp2	Gzmk	Syngr4
28	Blood	Gbp2 Gzmk Vcam1	0.565217391304348	0.5	0.6	Gbp2	Gzmk	Vcam1
28	Blood	Gbp2 Ifng Irx3	0.625	0.875	0.5	Gbp2	Ifng	Irx3
28	Blood	Gbp2 Ifng Mt3	0.541666666666667	0.625	0.5	Gbp2	Ifng	Mt3
28	Blood	Gbp2 Ifng Nebl	0.541666666666667	0.625	0.5	Gbp2	Ifng	Nebl
28	Blood	Gbp2 Ifng Notch3	0.708333333333333	0.75	0.6875	Gbp2	Ifng	Notch3
28	Blood	Gbp2 Ifng Pbk	0.5	0.625	0.4375	Gbp2	Ifng	Pbk
28	Blood	Gbp2 Ifng Pif1	0.583333333333333	0.75	0.5	Gbp2	Ifng	Pif1
28	Blood	Gbp2 Ifng Rorc	0.625	0.75	0.5625	Gbp2	Ifng	Rorc
28	Blood	Gbp2 Ifng Stil	0.565217391304348	0.75	0.466666666666667	Gbp2	Ifng	Stil
28	Blood	Gbp2 Ifng Syngr4	0.5	0.5	0.5	Gbp2	Ifng	Syngr4
28	Blood	Gbp2 Ifng Vcam1	0.652173913043478	0.875	0.533333333333333	Gbp2	Ifng	Vcam1
28	Blood	Gbp2 Irx3 Mt3	0.458333333333333	0.375	0.5	Gbp2	Irx3	Mt3
28	Blood	Gbp2 Irx3 Nebl	0.5	0.5	0.5	Gbp2	Irx3	Nebl
28	Blood	Gbp2 Irx3 Notch3	0.666666666666667	0.75	0.625	Gbp2	Irx3	Notch3
28	Blood	Gbp2 Irx3 Pbk	0.5	0.5	0.5	Gbp2	Irx3	Pbk
28	Blood	Gbp2 Irx3 Pif1	0.416666666666667	0.375	0.4375	Gbp2	Irx3	Pif1
28	Blood	Gbp2 Irx3 Rorc	0.541666666666667	0.5	0.5625	Gbp2	Irx3	Rorc
28	Blood	Gbp2 Irx3 Stil	0.434782608695652	0.375	0.466666666666667	Gbp2	Irx3	Stil
28	Blood	Gbp2 Irx3 Syngr4	0.5	0.5	0.5	Gbp2	Irx3	Syngr4
28	Blood	Gbp2 Irx3 Vcam1	0.565217391304348	0.5	0.6	Gbp2	Irx3	Vcam1
28	Blood	Gbp2 Mt3 Nebl	0.5	0.375	0.5625	Gbp2	Mt3	Nebl
28	Blood	Gbp2 Mt3 Notch3	0.666666666666667	0.75	0.625	Gbp2	Mt3	Notch3
28	Blood	Gbp2 Mt3 Pbk	0.458333333333333	0.375	0.5	Gbp2	Mt3	Pbk
28	Blood	Gbp2 Mt3 Pif1	0.458333333333333	0.375	0.5	Gbp2	Mt3	Pif1
28	Blood	Gbp2 Mt3 Rorc	0.583333333333333	0.375	0.6875	Gbp2	Mt3	Rorc
28	Blood	Gbp2 Mt3 Stil	0.391304347826087	0.25	0.466666666666667	Gbp2	Mt3	Stil
28	Blood	Gbp2 Mt3 Syngr4	0.458333333333333	0.375	0.5	Gbp2	Mt3	Syngr4
28	Blood	Gbp2 Mt3 Vcam1	0.565217391304348	0.5	0.6	Gbp2	Mt3	Vcam1
28	Blood	Gbp2 Nebl Notch3	0.583333333333333	0.625	0.5625	Gbp2	Nebl	Notch3
28	Blood	Gbp2 Nebl Pbk	0.5	0.5	0.5	Gbp2	Nebl	Pbk
28	Blood	Gbp2 Nebl Pif1	0.458333333333333	0.375	0.5	Gbp2	Nebl	Pif1
28	Blood	Gbp2 Nebl Rorc	0.583333333333333	0.5	0.625	Gbp2	Nebl	Rorc
28	Blood	Gbp2 Nebl Stil	0.434782608695652	0.375	0.466666666666667	Gbp2	Nebl	Stil
28	Blood	Gbp2 Nebl Syngr4	0.5	0.5	0.5	Gbp2	Nebl	Syngr4
28	Blood	Gbp2 Nebl Vcam1	0.608695652173913	0.5	0.666666666666667	Gbp2	Nebl	Vcam1
28	Blood	Gbp2 Notch3 Pbk	0.666666666666667	0.75	0.625	Gbp2	Notch3	Pbk
28	Blood	Gbp2 Notch3 Rorc	0.625	0.625	0.625	Gbp2	Notch3	Rorc
28	Blood	Gbp2 Notch3 Stil	0.565217391304348	0.625	0.533333333333333	Gbp2	Notch3	Stil
28	Blood	Gbp2 Notch3 Syngr4	0.583333333333333	0.625	0.5625	Gbp2	Notch3	Syngr4
28	Blood	Gbp2 Notch3 Vcam1	0.652173913043478	0.75	0.6	Gbp2	Notch3	Vcam1
28	Blood	Gbp2 Pbk Pif1	0.416666666666667	0.375	0.4375	Gbp2	Pbk	Pif1
28	Blood	Gbp2 Pbk Rorc	0.541666666666667	0.375	0.625	Gbp2	Pbk	Rorc
28	Blood	Gbp2 Pbk Stil	0.434782608695652	0.375	0.466666666666667	Gbp2	Pbk	Stil
28	Blood	Gbp2 Pbk Syngr4	0.5	0.5	0.5	Gbp2	Pbk	Syngr4
28	Blood	Gbp2 Pbk Vcam1	0.565217391304348	0.5	0.6	Gbp2	Pbk	Vcam1
28	Blood	Gbp2 Pif1 Rorc	0.583333333333333	0.625	0.5625	Gbp2	Pif1	Rorc
28	Blood	Gbp2 Pif1 Stil	0.391304347826087	0.25	0.466666666666667	Gbp2	Pif1	Stil
28	Blood	Gbp2 Pif1 Syngr4	0.416666666666667	0.375	0.4375	Gbp2	Pif1	Syngr4
28	Blood	Gbp2 Pif1 Vcam1	0.565217391304348	0.625	0.533333333333333	Gbp2	Pif1	Vcam1
28	Blood	Gbp2 Rorc Stil	0.434782608695652	0.375	0.466666666666667	Gbp2	Rorc	Stil
28	Blood	Gbp2 Rorc Syngr4	0.541666666666667	0.5	0.5625	Gbp2	Rorc	Syngr4
28	Blood	Gbp2 Rorc Vcam1	0.652173913043478	0.625	0.666666666666667	Gbp2	Rorc	Vcam1
28	Blood	Gbp2 Stil Syngr4	0.434782608695652	0.375	0.466666666666667	Gbp2	Stil	Syngr4
28	Blood	Gbp2 Stil Vcam1	0.545454545454545	0.375	0.642857142857143	Gbp2	Stil	Vcam1
28	Blood	Gbp2 Syngr4 Vcam1	0.565217391304348	0.375	0.666666666666667	Gbp2	Syngr4	Vcam1
28	Blood	Gzmb Gzmk Ifng	0.541666666666667	0.5	0.5625	Gzmb	Gzmk	Ifng
28	Blood	Gzmb Gzmk Irx3	0.5	0.375	0.5625	Gzmb	Gzmk	Irx3
28	Blood	Gzmb Gzmk Mt3	0.583333333333333	0.375	0.6875	Gzmb	Gzmk	Mt3
28	Blood	Gzmb Gzmk Nebl	0.583333333333333	0.25	0.75	Gzmb	Gzmk	Nebl
28	Blood	Gzmb Gzmk Notch3	0.625	0.625	0.625	Gzmb	Gzmk	Notch3
28	Blood	Gzmb Gzmk Pbk	0.625	0.5	0.6875	Gzmb	Gzmk	Pbk
28	Blood	Gzmb Gzmk Pif1	0.625	0.5	0.6875	Gzmb	Gzmk	Pif1
28	Blood	Gzmb Gzmk Rorc	0.625	0.375	0.75	Gzmb	Gzmk	Rorc
28	Blood	Gzmb Gzmk Stil	0.608695652173913	0.5	0.666666666666667	Gzmb	Gzmk	Stil
28	Blood	Gzmb Gzmk Syngr4	0.583333333333333	0.375	0.6875	Gzmb	Gzmk	Syngr4
28	Blood	Gzmb Gzmk Vcam1	0.478260869565217	0.375	0.533333333333333	Gzmb	Gzmk	Vcam1
28	Blood	Gzmb Ifng Irx3	0.541666666666667	0.625	0.5	Gzmb	Ifng	Irx3
28	Blood	Gzmb Ifng Mt3	0.5	0.5	0.5	Gzmb	Ifng	Mt3
28	Blood	Gzmb Ifng Nebl	0.416666666666667	0.375	0.4375	Gzmb	Ifng	Nebl
28	Blood	Gzmb Ifng Notch3	0.708333333333333	0.75	0.6875	Gzmb	Ifng	Notch3
28	Blood	Gzmb Ifng Pbk	0.458333333333333	0.5	0.4375	Gzmb	Ifng	Pbk
28	Blood	Gzmb Ifng Pif1	0.5	0.5	0.5	Gzmb	Ifng	Pif1
28	Blood	Gzmb Ifng Rorc	0.5	0.5	0.5	Gzmb	Ifng	Rorc
28	Blood	Gzmb Ifng Stil	0.478260869565217	0.5	0.466666666666667	Gzmb	Ifng	Stil
28	Blood	Gzmb Ifng Syngr4	0.458333333333333	0.375	0.5	Gzmb	Ifng	Syngr4
28	Blood	Gzmb Ifng Vcam1	0.521739130434783	0.625	0.466666666666667	Gzmb	Ifng	Vcam1
28	Blood	Gzmb Irx3 Mt3	0.333333333333333	0.375	0.3125	Gzmb	Irx3	Mt3
28	Blood	Gzmb Irx3 Nebl	0.333333333333333	0	0.5	Gzmb	Irx3	Nebl
28	Blood	Gzmb Irx3 Notch3	0.458333333333333	0.625	0.375	Gzmb	Irx3	Notch3
28	Blood	Gzmb Irx3 Pbk	0.208333333333333	0	0.3125	Gzmb	Irx3	Pbk
28	Blood	Gzmb Irx3 Pif1	0.5	0.375	0.5625	Gzmb	Irx3	Pif1
28	Blood	Gzmb Irx3 Rorc	0.0833333333333333	0	0.125	Gzmb	Irx3	Rorc
28	Blood	Gzmb Irx3 Stil	0.217391304347826	0.25	0.2	Gzmb	Irx3	Stil
28	Blood	Gzmb Irx3 Syngr4	0.291666666666667	0	0.4375	Gzmb	Irx3	Syngr4
28	Blood	Gzmb Irx3 Vcam1	0.434782608695652	0.375	0.466666666666667	Gzmb	Irx3	Vcam1
28	Blood	Gzmb Mt3 Nebl	0.375	0.125	0.5	Gzmb	Mt3	Nebl
28	Blood	Gzmb Mt3 Notch3	0.583333333333333	0.625	0.5625	Gzmb	Mt3	Notch3
28	Blood	Gzmb Mt3 Pbk	0.375	0.375	0.375	Gzmb	Mt3	Pbk
28	Blood	Gzmb Mt3 Pif1	0.375	0.375	0.375	Gzmb	Mt3	Pif1
28	Blood	Gzmb Mt3 Rorc	0.208333333333333	0.125	0.25	Gzmb	Mt3	Rorc
28	Blood	Gzmb Mt3 Stil	0.391304347826087	0.25	0.466666666666667	Gzmb	Mt3	Stil
28	Blood	Gzmb Mt3 Syngr4	0.416666666666667	0.375	0.4375	Gzmb	Mt3	Syngr4
28	Blood	Gzmb Mt3 Vcam1	0.347826086956522	0.125	0.466666666666667	Gzmb	Mt3	Vcam1
28	Blood	Gzmb Nebl Notch3	0.458333333333333	0.5	0.4375	Gzmb	Nebl	Notch3
28	Blood	Gzmb Nebl Pbk	0.166666666666667	0	0.25	Gzmb	Nebl	Pbk
28	Blood	Gzmb Nebl Pif1	0.375	0.125	0.5	Gzmb	Nebl	Pif1
28	Blood	Gzmb Nebl Rorc	0.0833333333333333	0	0.125	Gzmb	Nebl	Rorc
28	Blood	Gzmb Nebl Stil	0.0869565217391304	0	0.133333333333333	Gzmb	Nebl	Stil
28	Blood	Gzmb Nebl Syngr4	0.25	0	0.375	Gzmb	Nebl	Syngr4
28	Blood	Gzmb Nebl Vcam1	0.391304347826087	0.125	0.533333333333333	Gzmb	Nebl	Vcam1
28	Blood	Gzmb Notch3 Pbk	0.458333333333333	0.625	0.375	Gzmb	Notch3	Pbk
28	Blood	Gzmb Notch3 Pif1	0.625	0.625	0.625	Gzmb	Notch3	Pif1
28	Blood	Gzmb Notch3 Rorc	0.458333333333333	0.75	0.3125	Gzmb	Notch3	Rorc
28	Blood	Gzmb Notch3 Stil	0.434782608695652	0.5	0.4	Gzmb	Notch3	Stil
28	Blood	Gzmb Notch3 Syngr4	0.5	0.625	0.4375	Gzmb	Notch3	Syngr4
28	Blood	Gzmb Notch3 Vcam1	0.565217391304348	0.625	0.533333333333333	Gzmb	Notch3	Vcam1
28	Blood	Gzmb Pbk Pif1	0.416666666666667	0.25	0.5	Gzmb	Pbk	Pif1
28	Blood	Gzmb Pbk Rorc	0.125	0	0.1875	Gzmb	Pbk	Rorc
28	Blood	Gzmb Pbk Stil	0.217391304347826	0.25	0.2	Gzmb	Pbk	Stil
28	Blood	Gzmb Pbk Syngr4	0.25	0	0.375	Gzmb	Pbk	Syngr4
28	Blood	Gzmb Pbk Vcam1	0.391304347826087	0.25	0.466666666666667	Gzmb	Pbk	Vcam1
28	Blood	Gzmb Pif1 Rorc	0.333333333333333	0.125	0.4375	Gzmb	Pif1	Rorc
28	Blood	Gzmb Pif1 Stil	0.391304347826087	0.25	0.466666666666667	Gzmb	Pif1	Stil
28	Blood	Gzmb Pif1 Syngr4	0.375	0	0.5625	Gzmb	Pif1	Syngr4
28	Blood	Gzmb Pif1 Vcam1	0.434782608695652	0.375	0.466666666666667	Gzmb	Pif1	Vcam1
28	Blood	Gzmb Rorc Stil	0.130434782608696	0	0.2	Gzmb	Rorc	Stil
28	Blood	Gzmb Rorc Syngr4	0.166666666666667	0	0.25	Gzmb	Rorc	Syngr4
28	Blood	Gzmb Rorc Vcam1	0.391304347826087	0.25	0.466666666666667	Gzmb	Rorc	Vcam1
28	Blood	Gzmb Stil Syngr4	0.130434782608696	0	0.2	Gzmb	Stil	Syngr4
28	Blood	Gzmb Stil Vcam1	0.454545454545455	0.375	0.5	Gzmb	Stil	Vcam1
28	Blood	Gzmb Syngr4 Vcam1	0.391304347826087	0.125	0.533333333333333	Gzmb	Syngr4	Vcam1
28	Blood	Gzmk Ifng Irx3	0.5	0.5	0.5	Gzmk	Ifng	Irx3
28	Blood	Gzmk Ifng Mt3	0.458333333333333	0.375	0.5	Gzmk	Ifng	Mt3
28	Blood	Gzmk Ifng Nebl	0.583333333333333	0.625	0.5625	Gzmk	Ifng	Nebl
28	Blood	Gzmk Ifng Pbk	0.458333333333333	0.375	0.5	Gzmk	Ifng	Pbk
28	Blood	Gzmk Ifng Pif1	0.458333333333333	0.375	0.5	Gzmk	Ifng	Pif1
28	Blood	Gzmk Ifng Rorc	0.583333333333333	0.375	0.6875	Gzmk	Ifng	Rorc
28	Blood	Gzmk Ifng Stil	0.478260869565217	0.5	0.466666666666667	Gzmk	Ifng	Stil
28	Blood	Gzmk Ifng Syngr4	0.5	0.5	0.5	Gzmk	Ifng	Syngr4
28	Blood	Gzmk Ifng Vcam1	0.478260869565217	0.5	0.466666666666667	Gzmk	Ifng	Vcam1
28	Blood	Gzmk Irx3 Mt3	0.541666666666667	0.375	0.625	Gzmk	Irx3	Mt3
28	Blood	Gzmk Irx3 Nebl	0.625	0.375	0.75	Gzmk	Irx3	Nebl
28	Blood	Gzmk Irx3 Notch3	0.666666666666667	0.75	0.625	Gzmk	Irx3	Notch3
28	Blood	Gzmk Irx3 Pbk	0.541666666666667	0.375	0.625	Gzmk	Irx3	Pbk
28	Blood	Gzmk Irx3 Pif1	0.541666666666667	0.5	0.5625	Gzmk	Irx3	Pif1
28	Blood	Gzmk Irx3 Rorc	0.583333333333333	0.25	0.75	Gzmk	Irx3	Rorc
28	Blood	Gzmk Irx3 Stil	0.521739130434783	0.375	0.6	Gzmk	Irx3	Stil
28	Blood	Gzmk Irx3 Syngr4	0.541666666666667	0.375	0.625	Gzmk	Irx3	Syngr4
28	Blood	Gzmk Irx3 Vcam1	0.478260869565217	0.5	0.466666666666667	Gzmk	Irx3	Vcam1
28	Blood	Gzmk Mt3 Nebl	0.5	0.25	0.625	Gzmk	Mt3	Nebl
28	Blood	Gzmk Mt3 Notch3	0.625	0.625	0.625	Gzmk	Mt3	Notch3
28	Blood	Gzmk Mt3 Pbk	0.541666666666667	0.375	0.625	Gzmk	Mt3	Pbk
28	Blood	Gzmk Mt3 Pif1	0.625	0.5	0.6875	Gzmk	Mt3	Pif1
28	Blood	Gzmk Mt3 Rorc	0.625	0.375	0.75	Gzmk	Mt3	Rorc
28	Blood	Gzmk Mt3 Stil	0.521739130434783	0.375	0.6	Gzmk	Mt3	Stil
28	Blood	Gzmk Mt3 Syngr4	0.541666666666667	0.25	0.6875	Gzmk	Mt3	Syngr4
28	Blood	Gzmk Mt3 Vcam1	0.478260869565217	0.25	0.6	Gzmk	Mt3	Vcam1
28	Blood	Gzmk Nebl Notch3	0.625	0.625	0.625	Gzmk	Nebl	Notch3
28	Blood	Gzmk Nebl Pbk	0.5	0.125	0.6875	Gzmk	Nebl	Pbk
28	Blood	Gzmk Nebl Pif1	0.541666666666667	0.5	0.5625	Gzmk	Nebl	Pif1
28	Blood	Gzmk Nebl Rorc	0.5	0.125	0.6875	Gzmk	Nebl	Rorc
28	Blood	Gzmk Nebl Stil	0.478260869565217	0.25	0.6	Gzmk	Nebl	Stil
28	Blood	Gzmk Nebl Syngr4	0.5	0.125	0.6875	Gzmk	Nebl	Syngr4
28	Blood	Gzmk Nebl Vcam1	0.521739130434783	0.375	0.6	Gzmk	Nebl	Vcam1
28	Blood	Gzmk Notch3 Pbk	0.625	0.625	0.625	Gzmk	Notch3	Pbk
28	Blood	Gzmk Notch3 Pif1	0.666666666666667	0.625	0.6875	Gzmk	Notch3	Pif1
28	Blood	Gzmk Notch3 Rorc	0.583333333333333	0.625	0.5625	Gzmk	Notch3	Rorc
28	Blood	Gzmk Notch3 Stil	0.608695652173913	0.75	0.533333333333333	Gzmk	Notch3	Stil
28	Blood	Gzmk Notch3 Syngr4	0.666666666666667	0.75	0.625	Gzmk	Notch3	Syngr4
28	Blood	Gzmk Notch3 Vcam1	0.652173913043478	0.75	0.6	Gzmk	Notch3	Vcam1
28	Blood	Gzmk Pbk Pif1	0.583333333333333	0.5	0.625	Gzmk	Pbk	Pif1
28	Blood	Gzmk Pbk Rorc	0.625	0.375	0.75	Gzmk	Pbk	Rorc
28	Blood	Gzmk Pbk Stil	0.652173913043478	0.625	0.666666666666667	Gzmk	Pbk	Stil
28	Blood	Gzmk Pbk Syngr4	0.583333333333333	0.375	0.6875	Gzmk	Pbk	Syngr4
28	Blood	Gzmk Pbk Vcam1	0.565217391304348	0.5	0.6	Gzmk	Pbk	Vcam1
28	Blood	Gzmk Pif1 Rorc	0.625	0.5	0.6875	Gzmk	Pif1	Rorc
28	Blood	Gzmk Pif1 Stil	0.608695652173913	0.625	0.6	Gzmk	Pif1	Stil
28	Blood	Gzmk Pif1 Syngr4	0.541666666666667	0.5	0.5625	Gzmk	Pif1	Syngr4
28	Blood	Gzmk Pif1 Vcam1	0.521739130434783	0.5	0.533333333333333	Gzmk	Pif1	Vcam1
28	Blood	Gzmk Rorc Stil	0.608695652173913	0.5	0.666666666666667	Gzmk	Rorc	Stil
28	Blood	Gzmk Rorc Syngr4	0.541666666666667	0.25	0.6875	Gzmk	Rorc	Syngr4
28	Blood	Gzmk Rorc Vcam1	0.478260869565217	0.375	0.533333333333333	Gzmk	Rorc	Vcam1
28	Blood	Gzmk Stil Syngr4	0.521739130434783	0.375	0.6	Gzmk	Stil	Syngr4
28	Blood	Gzmk Stil Vcam1	0.545454545454545	0.5	0.571428571428571	Gzmk	Stil	Vcam1
28	Blood	Gzmk Syngr4 Vcam1	0.608695652173913	0.375	0.733333333333333	Gzmk	Syngr4	Vcam1
28	Blood	Ifng Irx3 Mt3	0.5	0.5	0.5	Ifng	Irx3	Mt3
28	Blood	Ifng Irx3 Nebl	0.416666666666667	0.375	0.4375	Ifng	Irx3	Nebl
28	Blood	Ifng Irx3 Notch3	0.625	0.625	0.625	Ifng	Irx3	Notch3
28	Blood	Ifng Irx3 Pbk	0.541666666666667	0.625	0.5	Ifng	Irx3	Pbk
28	Blood	Ifng Irx3 Pif1	0.583333333333333	0.625	0.5625	Ifng	Irx3	Pif1
28	Blood	Ifng Irx3 Rorc	0.583333333333333	0.625	0.5625	Ifng	Irx3	Rorc
28	Blood	Ifng Irx3 Stil	0.521739130434783	0.625	0.466666666666667	Ifng	Irx3	Stil
28	Blood	Ifng Irx3 Syngr4	0.583333333333333	0.75	0.5	Ifng	Irx3	Syngr4
28	Blood	Ifng Irx3 Vcam1	0.521739130434783	0.625	0.466666666666667	Ifng	Irx3	Vcam1
28	Blood	Ifng Mt3 Nebl	0.375	0.25	0.4375	Ifng	Mt3	Nebl
28	Blood	Ifng Mt3 Notch3	0.625	0.625	0.625	Ifng	Mt3	Notch3
28	Blood	Ifng Mt3 Pbk	0.5	0.625	0.4375	Ifng	Mt3	Pbk
28	Blood	Ifng Mt3 Pif1	0.541666666666667	0.5	0.5625	Ifng	Mt3	Pif1
28	Blood	Ifng Mt3 Rorc	0.458333333333333	0.375	0.5	Ifng	Mt3	Rorc
28	Blood	Ifng Mt3 Stil	0.478260869565217	0.5	0.466666666666667	Ifng	Mt3	Stil
28	Blood	Ifng Mt3 Syngr4	0.5	0.5	0.5	Ifng	Mt3	Syngr4
28	Blood	Ifng Mt3 Vcam1	0.521739130434783	0.5	0.533333333333333	Ifng	Mt3	Vcam1
28	Blood	Ifng Nebl Notch3	0.666666666666667	0.625	0.6875	Ifng	Nebl	Notch3
28	Blood	Ifng Nebl Pbk	0.333333333333333	0.25	0.375	Ifng	Nebl	Pbk
28	Blood	Ifng Nebl Pif1	0.5	0.5	0.5	Ifng	Nebl	Pif1
28	Blood	Ifng Nebl Rorc	0.458333333333333	0.375	0.5	Ifng	Nebl	Rorc
28	Blood	Ifng Nebl Stil	0.347826086956522	0.375	0.333333333333333	Ifng	Nebl	Stil
28	Blood	Ifng Nebl Syngr4	0.416666666666667	0.25	0.5	Ifng	Nebl	Syngr4
28	Blood	Ifng Nebl Vcam1	0.478260869565217	0.375	0.533333333333333	Ifng	Nebl	Vcam1
28	Blood	Ifng Notch3 Pbk	0.666666666666667	0.625	0.6875	Ifng	Notch3	Pbk
28	Blood	Ifng Notch3 Pif1	0.708333333333333	0.75	0.6875	Ifng	Notch3	Pif1
28	Blood	Ifng Notch3 Rorc	0.708333333333333	0.625	0.75	Ifng	Notch3	Rorc
28	Blood	Ifng Notch3 Stil	0.739130434782609	0.625	0.8	Ifng	Notch3	Stil
28	Blood	Ifng Notch3 Syngr4	0.625	0.625	0.625	Ifng	Notch3	Syngr4
28	Blood	Ifng Notch3 Vcam1	0.695652173913043	0.75	0.666666666666667	Ifng	Notch3	Vcam1
28	Blood	Ifng Pbk Pif1	0.458333333333333	0.625	0.375	Ifng	Pbk	Pif1
28	Blood	Ifng Pbk Rorc	0.458333333333333	0.5	0.4375	Ifng	Pbk	Rorc
28	Blood	Ifng Pbk Stil	0.478260869565217	0.5	0.466666666666667	Ifng	Pbk	Stil
28	Blood	Ifng Pbk Syngr4	0.5	0.625	0.4375	Ifng	Pbk	Syngr4
28	Blood	Ifng Pbk Vcam1	0.565217391304348	0.625	0.533333333333333	Ifng	Pbk	Vcam1
28	Blood	Ifng Pif1 Rorc	0.541666666666667	0.625	0.5	Ifng	Pif1	Rorc
28	Blood	Ifng Pif1 Stil	0.521739130434783	0.625	0.466666666666667	Ifng	Pif1	Stil
28	Blood	Ifng Pif1 Syngr4	0.625	0.75	0.5625	Ifng	Pif1	Syngr4
28	Blood	Ifng Pif1 Vcam1	0.608695652173913	0.75	0.533333333333333	Ifng	Pif1	Vcam1
28	Blood	Ifng Rorc Stil	0.478260869565217	0.5	0.466666666666667	Ifng	Rorc	Stil
28	Blood	Ifng Rorc Syngr4	0.5	0.5	0.5	Ifng	Rorc	Syngr4
28	Blood	Ifng Rorc Vcam1	0.521739130434783	0.625	0.466666666666667	Ifng	Rorc	Vcam1
28	Blood	Ifng Stil Syngr4	0.521739130434783	0.625	0.466666666666667	Ifng	Stil	Syngr4
28	Blood	Ifng Stil Vcam1	0.545454545454545	0.625	0.5	Ifng	Stil	Vcam1
28	Blood	Ifng Syngr4 Vcam1	0.478260869565217	0.375	0.533333333333333	Ifng	Syngr4	Vcam1
28	Blood	Irx3 Mt3 Nebl	0.375	0.125	0.5	Irx3	Mt3	Nebl
28	Blood	Irx3 Mt3 Notch3	0.541666666666667	0.625	0.5	Irx3	Mt3	Notch3
28	Blood	Irx3 Mt3 Pbk	0.458333333333333	0.5	0.4375	Irx3	Mt3	Pbk
28	Blood	Irx3 Mt3 Pif1	0.458333333333333	0.5	0.4375	Irx3	Mt3	Pif1
28	Blood	Irx3 Mt3 Rorc	0.375	0.25	0.4375	Irx3	Mt3	Rorc
28	Blood	Irx3 Mt3 Stil	0.565217391304348	0.5	0.6	Irx3	Mt3	Stil
28	Blood	Irx3 Mt3 Syngr4	0.333333333333333	0	0.5	Irx3	Mt3	Syngr4
28	Blood	Irx3 Mt3 Vcam1	0.434782608695652	0.375	0.466666666666667	Irx3	Mt3	Vcam1
28	Blood	Irx3 Nebl Notch3	0.416666666666667	0.625	0.3125	Irx3	Nebl	Notch3
28	Blood	Irx3 Nebl Pbk	0.291666666666667	0	0.4375	Irx3	Nebl	Pbk
28	Blood	Irx3 Nebl Pif1	0.416666666666667	0.125	0.5625	Irx3	Nebl	Pif1
28	Blood	Irx3 Nebl Rorc	0.291666666666667	0	0.4375	Irx3	Nebl	Rorc
28	Blood	Irx3 Nebl Stil	0.173913043478261	0	0.266666666666667	Irx3	Nebl	Stil
28	Blood	Irx3 Nebl Syngr4	0.375	0	0.5625	Irx3	Nebl	Syngr4
28	Blood	Irx3 Nebl Vcam1	0.391304347826087	0.375	0.4	Irx3	Nebl	Vcam1
28	Blood	Irx3 Notch3 Pbk	0.458333333333333	0.75	0.3125	Irx3	Notch3	Pbk
28	Blood	Irx3 Notch3 Pif1	0.625	0.625	0.625	Irx3	Notch3	Pif1
28	Blood	Irx3 Notch3 Rorc	0.416666666666667	0.625	0.3125	Irx3	Notch3	Rorc
28	Blood	Irx3 Notch3 Stil	0.521739130434783	0.75	0.4	Irx3	Notch3	Stil
28	Blood	Irx3 Notch3 Syngr4	0.5	0.875	0.3125	Irx3	Notch3	Syngr4
28	Blood	Irx3 Notch3 Vcam1	0.652173913043478	0.75	0.6	Irx3	Notch3	Vcam1
28	Blood	Irx3 Pbk Pif1	0.5	0.5	0.5	Irx3	Pbk	Pif1
28	Blood	Irx3 Pbk Rorc	0.291666666666667	0	0.4375	Irx3	Pbk	Rorc
28	Blood	Irx3 Pbk Stil	0.260869565217391	0.375	0.2	Irx3	Pbk	Stil
28	Blood	Irx3 Pbk Syngr4	0.458333333333333	0	0.6875	Irx3	Pbk	Syngr4
28	Blood	Irx3 Pbk Vcam1	0.434782608695652	0.375	0.466666666666667	Irx3	Pbk	Vcam1
28	Blood	Irx3 Pif1 Rorc	0.541666666666667	0.5	0.5625	Irx3	Pif1	Rorc
28	Blood	Irx3 Pif1 Stil	0.478260869565217	0.5	0.466666666666667	Irx3	Pif1	Stil
28	Blood	Irx3 Pif1 Syngr4	0.333333333333333	0	0.5	Irx3	Pif1	Syngr4
28	Blood	Irx3 Pif1 Vcam1	0.391304347826087	0.375	0.4	Irx3	Pif1	Vcam1
28	Blood	Irx3 Rorc Stil	0.304347826086957	0.125	0.4	Irx3	Rorc	Stil
28	Blood	Irx3 Rorc Syngr4	0.375	0	0.5625	Irx3	Rorc	Syngr4
28	Blood	Irx3 Rorc Vcam1	0.478260869565217	0.5	0.466666666666667	Irx3	Rorc	Vcam1
28	Blood	Irx3 Stil Syngr4	0.304347826086957	0.125	0.4	Irx3	Stil	Syngr4
28	Blood	Irx3 Stil Vcam1	0.545454545454545	0.625	0.5	Irx3	Stil	Vcam1
28	Blood	Irx3 Syngr4 Vcam1	0.434782608695652	0.25	0.533333333333333	Irx3	Syngr4	Vcam1
28	Blood	Mt3 Nebl Notch3	0.541666666666667	0.5	0.5625	Mt3	Nebl	Notch3
28	Blood	Mt3 Nebl Pbk	0.458333333333333	0.25	0.5625	Mt3	Nebl	Pbk
28	Blood	Mt3 Nebl Pif1	0.416666666666667	0.25	0.5	Mt3	Nebl	Pif1
28	Blood	Mt3 Nebl Rorc	0.333333333333333	0.125	0.4375	Mt3	Nebl	Rorc
28	Blood	Mt3 Nebl Stil	0.434782608695652	0.25	0.533333333333333	Mt3	Nebl	Stil
28	Blood	Mt3 Nebl Syngr4	0.375	0	0.5625	Mt3	Nebl	Syngr4
28	Blood	Mt3 Nebl Vcam1	0.304347826086957	0.125	0.4	Mt3	Nebl	Vcam1
28	Blood	Mt3 Notch3 Pbk	0.583333333333333	0.625	0.5625	Mt3	Notch3	Pbk
28	Blood	Mt3 Notch3 Pif1	0.583333333333333	0.625	0.5625	Mt3	Notch3	Pif1
28	Blood	Mt3 Notch3 Rorc	0.541666666666667	0.625	0.5	Mt3	Notch3	Rorc
28	Blood	Mt3 Notch3 Stil	0.565217391304348	0.5	0.6	Mt3	Notch3	Stil
28	Blood	Mt3 Notch3 Syngr4	0.541666666666667	0.5	0.5625	Mt3	Notch3	Syngr4
28	Blood	Mt3 Notch3 Vcam1	0.608695652173913	0.5	0.666666666666667	Mt3	Notch3	Vcam1
28	Blood	Mt3 Pbk Pif1	0.416666666666667	0.5	0.375	Mt3	Pbk	Pif1
28	Blood	Mt3 Pbk Rorc	0.375	0.25	0.4375	Mt3	Pbk	Rorc
28	Blood	Mt3 Pbk Stil	0.521739130434783	0.5	0.533333333333333	Mt3	Pbk	Stil
28	Blood	Mt3 Pbk Syngr4	0.291666666666667	0	0.4375	Mt3	Pbk	Syngr4
28	Blood	Mt3 Pbk Vcam1	0.434782608695652	0.375	0.466666666666667	Mt3	Pbk	Vcam1
28	Blood	Mt3 Pif1 Rorc	0.375	0.375	0.375	Mt3	Pif1	Rorc
28	Blood	Mt3 Pif1 Stil	0.565217391304348	0.5	0.6	Mt3	Pif1	Stil
28	Blood	Mt3 Pif1 Syngr4	0.291666666666667	0.125	0.375	Mt3	Pif1	Syngr4
28	Blood	Mt3 Pif1 Vcam1	0.434782608695652	0.375	0.466666666666667	Mt3	Pif1	Vcam1
28	Blood	Mt3 Rorc Stil	0.434782608695652	0.25	0.533333333333333	Mt3	Rorc	Stil
28	Blood	Mt3 Rorc Syngr4	0.25	0	0.375	Mt3	Rorc	Syngr4
28	Blood	Mt3 Rorc Vcam1	0.304347826086957	0.125	0.4	Mt3	Rorc	Vcam1
28	Blood	Mt3 Stil Syngr4	0.478260869565217	0.375	0.533333333333333	Mt3	Stil	Syngr4
28	Blood	Mt3 Stil Vcam1	0.409090909090909	0.375	0.428571428571429	Mt3	Stil	Vcam1
28	Blood	Mt3 Syngr4 Vcam1	0.478260869565217	0.125	0.666666666666667	Mt3	Syngr4	Vcam1
28	Blood	Nebl Notch3 Pbk	0.416666666666667	0.375	0.4375	Nebl	Notch3	Pbk
28	Blood	Nebl Notch3 Pif1	0.625	0.625	0.625	Nebl	Notch3	Pif1
28	Blood	Nebl Notch3 Rorc	0.375	0.25	0.4375	Nebl	Notch3	Rorc
28	Blood	Nebl Notch3 Stil	0.565217391304348	0.625	0.533333333333333	Nebl	Notch3	Stil
28	Blood	Nebl Notch3 Syngr4	0.416666666666667	0.5	0.375	Nebl	Notch3	Syngr4
28	Blood	Nebl Notch3 Vcam1	0.652173913043478	0.625	0.666666666666667	Nebl	Notch3	Vcam1
28	Blood	Nebl Pbk Pif1	0.333333333333333	0	0.5	Nebl	Pbk	Pif1
28	Blood	Nebl Pbk Rorc	0.291666666666667	0	0.4375	Nebl	Pbk	Rorc
28	Blood	Nebl Pbk Stil	0.130434782608696	0	0.2	Nebl	Pbk	Stil
28	Blood	Nebl Pbk Syngr4	0.333333333333333	0	0.5	Nebl	Pbk	Syngr4
28	Blood	Nebl Pbk Vcam1	0.304347826086957	0.125	0.4	Nebl	Pbk	Vcam1
28	Blood	Nebl Pif1 Rorc	0.333333333333333	0	0.5	Nebl	Pif1	Rorc
28	Blood	Nebl Pif1 Stil	0.391304347826087	0.125	0.533333333333333	Nebl	Pif1	Stil
28	Blood	Nebl Pif1 Syngr4	0.333333333333333	0	0.5	Nebl	Pif1	Syngr4
28	Blood	Nebl Pif1 Vcam1	0.434782608695652	0.375	0.466666666666667	Nebl	Pif1	Vcam1
28	Blood	Nebl Rorc Stil	0.173913043478261	0	0.266666666666667	Nebl	Rorc	Stil
28	Blood	Nebl Rorc Syngr4	0.291666666666667	0	0.4375	Nebl	Rorc	Syngr4
28	Blood	Nebl Rorc Vcam1	0.304347826086957	0.125	0.4	Nebl	Rorc	Vcam1
28	Blood	Nebl Stil Syngr4	0.217391304347826	0	0.333333333333333	Nebl	Stil	Syngr4
28	Blood	Nebl Stil Vcam1	0.454545454545455	0.5	0.428571428571429	Nebl	Stil	Vcam1
28	Blood	Nebl Syngr4 Vcam1	0.434782608695652	0.125	0.6	Nebl	Syngr4	Vcam1
28	Blood	Notch3 Pbk Pif1	0.625	0.625	0.625	Notch3	Pbk	Pif1
28	Blood	Notch3 Pbk Rorc	0.458333333333333	0.625	0.375	Notch3	Pbk	Rorc
28	Blood	Notch3 Pbk Stil	0.565217391304348	0.625	0.533333333333333	Notch3	Pbk	Stil
28	Blood	Notch3 Pbk Syngr4	0.416666666666667	0.375	0.4375	Notch3	Pbk	Syngr4
28	Blood	Notch3 Pbk Vcam1	0.652173913043478	0.625	0.666666666666667	Notch3	Pbk	Vcam1
28	Blood	Notch3 Pif1 Rorc	0.583333333333333	0.625	0.5625	Notch3	Pif1	Rorc
28	Blood	Notch3 Pif1 Stil	0.565217391304348	0.625	0.533333333333333	Notch3	Pif1	Stil
28	Blood	Notch3 Pif1 Syngr4	0.625	0.625	0.625	Notch3	Pif1	Syngr4
28	Blood	Notch3 Pif1 Vcam1	0.608695652173913	0.625	0.6	Notch3	Pif1	Vcam1
28	Blood	Notch3 Rorc Stil	0.565217391304348	0.75	0.466666666666667	Notch3	Rorc	Stil
28	Blood	Notch3 Rorc Syngr4	0.416666666666667	0.5	0.375	Notch3	Rorc	Syngr4
28	Blood	Notch3 Rorc Vcam1	0.695652173913043	0.75	0.666666666666667	Notch3	Rorc	Vcam1
28	Blood	Notch3 Stil Syngr4	0.608695652173913	0.75	0.533333333333333	Notch3	Stil	Syngr4
28	Blood	Notch3 Stil Vcam1	0.727272727272727	0.625	0.785714285714286	Notch3	Stil	Vcam1
28	Blood	Notch3 Syngr4 Vcam1	0.565217391304348	0.625	0.533333333333333	Notch3	Syngr4	Vcam1
28	Blood	Pbk Pif1 Rorc	0.375	0.25	0.4375	Pbk	Pif1	Rorc
28	Blood	Pbk Pif1 Stil	0.434782608695652	0.5	0.4	Pbk	Pif1	Stil
28	Blood	Pbk Pif1 Syngr4	0.375	0	0.5625	Pbk	Pif1	Syngr4
28	Blood	Pbk Pif1 Vcam1	0.391304347826087	0.375	0.4	Pbk	Pif1	Vcam1
28	Blood	Pbk Rorc Stil	0.260869565217391	0.125	0.333333333333333	Pbk	Rorc	Stil
28	Blood	Pbk Rorc Syngr4	0.375	0	0.5625	Pbk	Rorc	Syngr4
28	Blood	Pbk Rorc Vcam1	0.391304347826087	0.375	0.4	Pbk	Rorc	Vcam1
28	Blood	Pbk Stil Syngr4	0.260869565217391	0	0.4	Pbk	Stil	Syngr4
28	Blood	Pbk Stil Vcam1	0.5	0.5	0.5	Pbk	Stil	Vcam1
28	Blood	Pbk Syngr4 Vcam1	0.478260869565217	0.125	0.666666666666667	Pbk	Syngr4	Vcam1
28	Blood	Pif1 Rorc Stil	0.391304347826087	0.375	0.4	Pif1	Rorc	Stil
28	Blood	Pif1 Rorc Syngr4	0.333333333333333	0	0.5	Pif1	Rorc	Syngr4
28	Blood	Pif1 Rorc Vcam1	0.347826086956522	0.375	0.333333333333333	Pif1	Rorc	Vcam1
28	Blood	Pif1 Stil Syngr4	0.434782608695652	0.25	0.533333333333333	Pif1	Stil	Syngr4
28	Blood	Pif1 Stil Vcam1	0.409090909090909	0.375	0.428571428571429	Pif1	Stil	Vcam1
28	Blood	Pif1 Syngr4 Vcam1	0.391304347826087	0.125	0.533333333333333	Pif1	Syngr4	Vcam1
28	Blood	Rorc Stil Syngr4	0.260869565217391	0	0.4	Rorc	Stil	Syngr4
28	Blood	Rorc Stil Vcam1	0.454545454545455	0.5	0.428571428571429	Rorc	Stil	Vcam1
28	Blood	Rorc Syngr4 Vcam1	0.434782608695652	0.25	0.533333333333333	Rorc	Syngr4	Vcam1
28	Blood	Stil Syngr4 Vcam1	0.409090909090909	0.25	0.5	Stil	Syngr4	Vcam1

## Sheet: Day 56
Day	Tissue	Cytokine	Accuracy	Sensitivity	Specificity	X8	X9	X10
56	Blood	cxcl9 Cxcl10 Pbk	0.782608695652174	0.75	0.8	cxcl9	Cxcl10	Pbk
56	Blood	cxcl9 Gbp2 Notch3	0.739130434782609	0.75	0.733333333333333	cxcl9	Gbp2	Notch3
56	Blood	cxcl9 Gbp2 Pbk	0.739130434782609	0.75	0.733333333333333	cxcl9	Gbp2	Pbk
56	Blood	cxcl9 Gbp2 Pif1	0.739130434782609	0.75	0.733333333333333	cxcl9	Gbp2	Pif1
56	Blood	cxcl9 Gbp2 Rorc	0.739130434782609	0.75	0.733333333333333	cxcl9	Gbp2	Rorc
56	Blood	Cxcl10 Gzmk Pbk	0.739130434782609	0.75	0.733333333333333	Cxcl10	Gzmk	Pbk
56	Blood	Gbp2 Gzmb Notch3	0.739130434782609	0.75	0.733333333333333	Gbp2	Gzmb	Notch3
56	Blood	Gbp2 Notch3 Pif1	0.739130434782609	0.75	0.733333333333333	Gbp2	Notch3	Pif1
56	Blood	esm1	0.478260869565217	0.125	0.666666666666667	esm1
56	Blood	cxcl9	0.608695652173913	0.5	0.666666666666667	cxcl9
56	Blood	Arnt2	0.565217391304348	0.125	0.8	Arnt2
56	Blood	Cxcl10	0.130434782608696	0.25	0.0666666666666667	Cxcl10
56	Blood	Gbp2	0.652173913043478	0.5	0.733333333333333	Gbp2
56	Blood	Gzmb	0.0869565217391304	0	0.133333333333333	Gzmb
56	Blood	Gzmk	0.434782608695652	0.125	0.6	Gzmk
56	Blood	Ifng	0.608695652173913	0.375	0.733333333333333	Ifng
56	Blood	Irx3	0.521739130434783	0.875	0.333333333333333	Irx3
56	Blood	Mt3	0.652173913043478	0.625	0.666666666666667	Mt3
56	Blood	Nebl	0.608695652173913	0.625	0.6	Nebl
56	Blood	Notch3	0.608695652173913	0.5	0.666666666666667	Notch3
56	Blood	Pbk	0.652173913043478	0.625	0.666666666666667	Pbk
56	Blood	Pif1	0.608695652173913	0.5	0.666666666666667	Pif1
56	Blood	Rorc	0.652173913043478	0.625	0.666666666666667	Rorc
56	Blood	Stil	0.565217391304348	0.375	0.666666666666667	Stil
56	Blood	Syngr4	0.565217391304348	0.125	0.8	Syngr4
56	Blood	Vcam1	0.0869565217391304	0.125	0.0666666666666667	Vcam1
56	Blood	esm1 cxcl9	0.521739130434783	0.375	0.6	esm1	cxcl9
56	Blood	esm1 Arnt2	0.347826086956522	0	0.533333333333333	esm1	Arnt2
56	Blood	esm1 Cxcl10	0.347826086956522	0.125	0.466666666666667	esm1	Cxcl10
56	Blood	esm1 Gbp2	0.521739130434783	0.375	0.6	esm1	Gbp2
56	Blood	esm1 Gzmb	0.304347826086957	0	0.466666666666667	esm1	Gzmb
56	Blood	esm1 Gzmk	0.347826086956522	0	0.533333333333333	esm1	Gzmk
56	Blood	esm1 Ifng	0.434782608695652	0.375	0.466666666666667	esm1	Ifng
56	Blood	esm1 Irx3	0.347826086956522	0.375	0.333333333333333	esm1	Irx3
56	Blood	esm1 Mt3	0.478260869565217	0.125	0.666666666666667	esm1	Mt3
56	Blood	esm1 Nebl	0.695652173913043	0.625	0.733333333333333	esm1	Nebl
56	Blood	esm1 Notch3	0.478260869565217	0.375	0.533333333333333	esm1	Notch3
56	Blood	esm1 Pbk	0.695652173913043	0.625	0.733333333333333	esm1	Pbk
56	Blood	esm1 Pif1	0.478260869565217	0.375	0.533333333333333	esm1	Pif1
56	Blood	esm1 Rorc	0.608695652173913	0.625	0.6	esm1	Rorc
56	Blood	esm1 Stil	0.478260869565217	0.25	0.6	esm1	Stil
56	Blood	esm1 Syngr4	0.391304347826087	0.125	0.533333333333333	esm1	Syngr4
56	Blood	esm1 Vcam1	0.347826086956522	0	0.533333333333333	esm1	Vcam1
56	Blood	cxcl9 Arnt2	0.521739130434783	0.375	0.6	cxcl9	Arnt2
56	Blood	cxcl9 Cxcl10	0.608695652173913	0.375	0.733333333333333	cxcl9	Cxcl10
56	Blood	cxcl9 Gbp2	0.739130434782609	0.625	0.8	cxcl9	Gbp2
56	Blood	cxcl9 Gzmb	0.565217391304348	0.5	0.6	cxcl9	Gzmb
56	Blood	cxcl9 Gzmk	0.565217391304348	0.375	0.666666666666667	cxcl9	Gzmk
56	Blood	cxcl9 Ifng	0.652173913043478	0.625	0.666666666666667	cxcl9	Ifng
56	Blood	cxcl9 Irx3	0.565217391304348	0.5	0.6	cxcl9	Irx3
56	Blood	cxcl9 Mt3	0.608695652173913	0.5	0.666666666666667	cxcl9	Mt3
56	Blood	cxcl9 Nebl	0.565217391304348	0.5	0.6	cxcl9	Nebl
56	Blood	cxcl9 Notch3	0.521739130434783	0.5	0.533333333333333	cxcl9	Notch3
56	Blood	cxcl9 Pbk	0.565217391304348	0.5	0.6	cxcl9	Pbk
56	Blood	cxcl9 Pif1	0.565217391304348	0.375	0.666666666666667	cxcl9	Pif1
56	Blood	cxcl9 Rorc	0.521739130434783	0.375	0.6	cxcl9	Rorc
56	Blood	cxcl9 Stil	0.565217391304348	0.375	0.666666666666667	cxcl9	Stil
56	Blood	cxcl9 Syngr4	0.521739130434783	0.375	0.6	cxcl9	Syngr4
56	Blood	cxcl9 Vcam1	0.521739130434783	0.375	0.6	cxcl9	Vcam1
56	Blood	Arnt2 Cxcl10	0.260869565217391	0	0.4	Arnt2	Cxcl10
56	Blood	Arnt2 Gbp2	0.565217391304348	0.375	0.666666666666667	Arnt2	Gbp2
56	Blood	Arnt2 Gzmb	0.304347826086957	0	0.466666666666667	Arnt2	Gzmb
56	Blood	Arnt2 Gzmk	0.304347826086957	0	0.466666666666667	Arnt2	Gzmk
56	Blood	Arnt2 Ifng	0.521739130434783	0.25	0.666666666666667	Arnt2	Ifng
56	Blood	Arnt2 Irx3	0.478260869565217	0.75	0.333333333333333	Arnt2	Irx3
56	Blood	Arnt2 Mt3	0.521739130434783	0.375	0.6	Arnt2	Mt3
56	Blood	Arnt2 Nebl	0.521739130434783	0.375	0.6	Arnt2	Nebl
56	Blood	Arnt2 Notch3	0.565217391304348	0.375	0.666666666666667	Arnt2	Notch3
56	Blood	Arnt2 Pbk	0.608695652173913	0.5	0.666666666666667	Arnt2	Pbk
56	Blood	Arnt2 Pif1	0.478260869565217	0.375	0.533333333333333	Arnt2	Pif1
56	Blood	Arnt2 Rorc	0.565217391304348	0.5	0.6	Arnt2	Rorc
56	Blood	Arnt2 Stil	0.478260869565217	0.25	0.6	Arnt2	Stil
56	Blood	Arnt2 Syngr4	0.434782608695652	0	0.666666666666667	Arnt2	Syngr4
56	Blood	Arnt2 Vcam1	0.260869565217391	0	0.4	Arnt2	Vcam1
56	Blood	Cxcl10 Gbp2	0.652173913043478	0.5	0.733333333333333	Cxcl10	Gbp2
56	Blood	Cxcl10 Gzmb	0	0	0	Cxcl10	Gzmb
56	Blood	Cxcl10 Gzmk	0.217391304347826	0.125	0.266666666666667	Cxcl10	Gzmk
56	Blood	Cxcl10 Ifng	0.521739130434783	0.375	0.6	Cxcl10	Ifng
56	Blood	Cxcl10 Irx3	0.478260869565217	0.75	0.333333333333333	Cxcl10	Irx3
56	Blood	Cxcl10 Mt3	0.478260869565217	0.5	0.466666666666667	Cxcl10	Mt3
56	Blood	Cxcl10 Nebl	0.608695652173913	0.5	0.666666666666667	Cxcl10	Nebl
56	Blood	Cxcl10 Notch3	0.608695652173913	0.5	0.666666666666667	Cxcl10	Notch3
56	Blood	Cxcl10 Pbk	0.608695652173913	0.75	0.533333333333333	Cxcl10	Pbk
56	Blood	Cxcl10 Pif1	0.521739130434783	0.5	0.533333333333333	Cxcl10	Pif1
56	Blood	Cxcl10 Rorc	0.652173913043478	0.625	0.666666666666667	Cxcl10	Rorc
56	Blood	Cxcl10 Stil	0.478260869565217	0.125	0.666666666666667	Cxcl10	Stil
56	Blood	Cxcl10 Syngr4	0.260869565217391	0.125	0.333333333333333	Cxcl10	Syngr4
56	Blood	Cxcl10 Vcam1	0	0	0	Cxcl10	Vcam1
56	Blood	Gbp2 Gzmb	0.565217391304348	0.625	0.533333333333333	Gbp2	Gzmb
56	Blood	Gbp2 Gzmk	0.608695652173913	0.375	0.733333333333333	Gbp2	Gzmk
56	Blood	Gbp2 Ifng	0.565217391304348	0.5	0.6	Gbp2	Ifng
56	Blood	Gbp2 Irx3	0.652173913043478	0.625	0.666666666666667	Gbp2	Irx3
56	Blood	Gbp2 Mt3	0.608695652173913	0.5	0.666666666666667	Gbp2	Mt3
56	Blood	Gbp2 Nebl	0.608695652173913	0.5	0.666666666666667	Gbp2	Nebl
56	Blood	Gbp2 Notch3	0.695652173913043	0.75	0.666666666666667	Gbp2	Notch3
56	Blood	Gbp2 Pbk	0.695652173913043	0.75	0.666666666666667	Gbp2	Pbk
56	Blood	Gbp2 Pif1	0.652173913043478	0.625	0.666666666666667	Gbp2	Pif1
56	Blood	Gbp2 Rorc	0.695652173913043	0.625	0.733333333333333	Gbp2	Rorc
56	Blood	Gbp2 Stil	0.608695652173913	0.375	0.733333333333333	Gbp2	Stil
56	Blood	Gbp2 Syngr4	0.652173913043478	0.5	0.733333333333333	Gbp2	Syngr4
56	Blood	Gbp2 Vcam1	0.608695652173913	0.5	0.666666666666667	Gbp2	Vcam1
56	Blood	Gzmb Gzmk	0.304347826086957	0.125	0.4	Gzmb	Gzmk
56	Blood	Gzmb Ifng	0.434782608695652	0.25	0.533333333333333	Gzmb	Ifng
56	Blood	Gzmb Irx3	0.347826086956522	0.375	0.333333333333333	Gzmb	Irx3
56	Blood	Gzmb Mt3	0.391304347826087	0.125	0.533333333333333	Gzmb	Mt3
56	Blood	Gzmb Nebl	0.652173913043478	0.625	0.666666666666667	Gzmb	Nebl
56	Blood	Gzmb Notch3	0.521739130434783	0.375	0.6	Gzmb	Notch3
56	Blood	Gzmb Pbk	0.608695652173913	0.625	0.6	Gzmb	Pbk
56	Blood	Gzmb Pif1	0.521739130434783	0.375	0.6	Gzmb	Pif1
56	Blood	Gzmb Rorc	0.565217391304348	0.5	0.6	Gzmb	Rorc
56	Blood	Gzmb Stil	0.347826086956522	0	0.533333333333333	Gzmb	Stil
56	Blood	Gzmb Syngr4	0.260869565217391	0	0.4	Gzmb	Syngr4
56	Blood	Gzmb Vcam1	0	0	0	Gzmb	Vcam1
56	Blood	Gzmk Ifng	0.478260869565217	0.25	0.6	Gzmk	Ifng
56	Blood	Gzmk Irx3	0.391304347826087	0.625	0.266666666666667	Gzmk	Irx3
56	Blood	Gzmk Mt3	0.565217391304348	0.375	0.666666666666667	Gzmk	Mt3
56	Blood	Gzmk Nebl	0.565217391304348	0.5	0.6	Gzmk	Nebl
56	Blood	Gzmk Notch3	0.565217391304348	0.5	0.6	Gzmk	Notch3
56	Blood	Gzmk Pbk	0.565217391304348	0.5	0.6	Gzmk	Pbk
56	Blood	Gzmk Pif1	0.565217391304348	0.5	0.6	Gzmk	Pif1
56	Blood	Gzmk Rorc	0.565217391304348	0.5	0.6	Gzmk	Rorc
56	Blood	Gzmk Stil	0.391304347826087	0.125	0.533333333333333	Gzmk	Stil
56	Blood	Gzmk Syngr4	0.347826086956522	0.125	0.466666666666667	Gzmk	Syngr4
56	Blood	Gzmk Vcam1	0.130434782608696	0.125	0.133333333333333	Gzmk	Vcam1
56	Blood	Ifng Irx3	0.565217391304348	0.75	0.466666666666667	Ifng	Irx3
56	Blood	Ifng Mt3	0.521739130434783	0.375	0.6	Ifng	Mt3
56	Blood	Ifng Nebl	0.565217391304348	0.5	0.6	Ifng	Nebl
56	Blood	Ifng Notch3	0.521739130434783	0.5	0.533333333333333	Ifng	Notch3
56	Blood	Ifng Pbk	0.565217391304348	0.625	0.533333333333333	Ifng	Pbk
56	Blood	Ifng Pif1	0.521739130434783	0.375	0.6	Ifng	Pif1
56	Blood	Ifng Rorc	0.652173913043478	0.625	0.666666666666667	Ifng	Rorc
56	Blood	Ifng Stil	0.521739130434783	0.375	0.6	Ifng	Stil
56	Blood	Ifng Syngr4	0.478260869565217	0.25	0.6	Ifng	Syngr4
56	Blood	Ifng Vcam1	0.434782608695652	0.25	0.533333333333333	Ifng	Vcam1
56	Blood	Irx3 Mt3	0.347826086956522	0.625	0.2	Irx3	Mt3
56	Blood	Irx3 Nebl	0.695652173913043	0.625	0.733333333333333	Irx3	Nebl
56	Blood	Irx3 Notch3	0.695652173913043	0.625	0.733333333333333	Irx3	Notch3
56	Blood	Irx3 Pbk	0.565217391304348	0.625	0.533333333333333	Irx3	Pbk
56	Blood	Irx3 Pif1	0.565217391304348	0.5	0.6	Irx3	Pif1
56	Blood	Irx3 Rorc	0.695652173913043	0.75	0.666666666666667	Irx3	Rorc
56	Blood	Irx3 Stil	0.608695652173913	0.625	0.6	Irx3	Stil
56	Blood	Irx3 Syngr4	0.478260869565217	0.75	0.333333333333333	Irx3	Syngr4
56	Blood	Irx3 Vcam1	0.434782608695652	0.75	0.266666666666667	Irx3	Vcam1
56	Blood	Mt3 Nebl	0.521739130434783	0.375	0.6	Mt3	Nebl
56	Blood	Mt3 Notch3	0.565217391304348	0.5	0.6	Mt3	Notch3
56	Blood	Mt3 Pbk	0.521739130434783	0.5	0.533333333333333	Mt3	Pbk
56	Blood	Mt3 Pif1	0.565217391304348	0.5	0.6	Mt3	Pif1
56	Blood	Mt3 Rorc	0.565217391304348	0.375	0.666666666666667	Mt3	Rorc
56	Blood	Mt3 Stil	0.478260869565217	0.25	0.6	Mt3	Stil
56	Blood	Mt3 Syngr4	0.434782608695652	0.25	0.533333333333333	Mt3	Syngr4
56	Blood	Mt3 Vcam1	0.391304347826087	0.25	0.466666666666667	Mt3	Vcam1
56	Blood	Nebl Notch3	0.608695652173913	0.5	0.666666666666667	Nebl	Notch3
56	Blood	Nebl Pbk	0.608695652173913	0.5	0.666666666666667	Nebl	Pbk
56	Blood	Nebl Pif1	0.695652173913043	0.625	0.733333333333333	Nebl	Pif1
56	Blood	Nebl Rorc	0.739130434782609	0.625	0.8	Nebl	Rorc
56	Blood	Nebl Stil	0.652173913043478	0.5	0.733333333333333	Nebl	Stil
56	Blood	Nebl Syngr4	0.565217391304348	0.625	0.533333333333333	Nebl	Syngr4
56	Blood	Nebl Vcam1	0.652173913043478	0.5	0.733333333333333	Nebl	Vcam1
56	Blood	Notch3 Pbk	0.652173913043478	0.625	0.666666666666667	Notch3	Pbk
56	Blood	Notch3 Pif1	0.608695652173913	0.5	0.666666666666667	Notch3	Pif1
56	Blood	Notch3 Rorc	0.565217391304348	0.625	0.533333333333333	Notch3	Rorc
56	Blood	Notch3 Stil	0.608695652173913	0.5	0.666666666666667	Notch3	Stil
56	Blood	Notch3 Syngr4	0.608695652173913	0.5	0.666666666666667	Notch3	Syngr4
56	Blood	Notch3 Vcam1	0.608695652173913	0.5	0.666666666666667	Notch3	Vcam1
56	Blood	Pbk Pif1	0.608695652173913	0.5	0.666666666666667	Pbk	Pif1
56	Blood	Pbk Rorc	0.608695652173913	0.625	0.6	Pbk	Rorc
56	Blood	Pbk Stil	0.565217391304348	0.5	0.6	Pbk	Stil
56	Blood	Pbk Syngr4	0.608695652173913	0.625	0.6	Pbk	Syngr4
56	Blood	Pbk Vcam1	0.565217391304348	0.5	0.6	Pbk	Vcam1
56	Blood	Pif1 Rorc	0.478260869565217	0.25	0.6	Pif1	Rorc
56	Blood	Pif1 Stil	0.478260869565217	0.375	0.533333333333333	Pif1	Stil
56	Blood	Pif1 Syngr4	0.521739130434783	0.375	0.6	Pif1	Syngr4
56	Blood	Pif1 Vcam1	0.565217391304348	0.5	0.6	Pif1	Vcam1
56	Blood	Rorc Stil	0.608695652173913	0.5	0.666666666666667	Rorc	Stil
56	Blood	Rorc Syngr4	0.608695652173913	0.625	0.6	Rorc	Syngr4
56	Blood	Rorc Vcam1	0.565217391304348	0.375	0.666666666666667	Rorc	Vcam1
56	Blood	Stil Syngr4	0.478260869565217	0.125	0.666666666666667	Stil	Syngr4
56	Blood	Stil Vcam1	0.478260869565217	0.25	0.6	Stil	Vcam1
56	Blood	Syngr4 Vcam1	0.260869565217391	0.125	0.333333333333333	Syngr4	Vcam1
56	Blood	esm1 cxcl9 Arnt2	0.478260869565217	0.375	0.533333333333333	esm1	cxcl9	Arnt2
56	Blood	esm1 cxcl9 Cxcl10	0.521739130434783	0.375	0.6	esm1	cxcl9	Cxcl10
56	Blood	esm1 cxcl9 Gbp2	0.695652173913043	0.5	0.8	esm1	cxcl9	Gbp2
56	Blood	esm1 cxcl9 Gzmb	0.391304347826087	0.25	0.466666666666667	esm1	cxcl9	Gzmb
56	Blood	esm1 cxcl9 Gzmk	0.434782608695652	0.125	0.6	esm1	cxcl9	Gzmk
56	Blood	esm1 cxcl9 Ifng	0.652173913043478	0.625	0.666666666666667	esm1	cxcl9	Ifng
56	Blood	esm1 cxcl9 Irx3	0.478260869565217	0.25	0.6	esm1	cxcl9	Irx3
56	Blood	esm1 cxcl9 Mt3	0.434782608695652	0.125	0.6	esm1	cxcl9	Mt3
56	Blood	esm1 cxcl9 Nebl	0.565217391304348	0.5	0.6	esm1	cxcl9	Nebl
56	Blood	esm1 cxcl9 Notch3	0.434782608695652	0.25	0.533333333333333	esm1	cxcl9	Notch3
56	Blood	esm1 cxcl9 Pbk	0.565217391304348	0.5	0.6	esm1	cxcl9	Pbk
56	Blood	esm1 cxcl9 Pif1	0.434782608695652	0.375	0.466666666666667	esm1	cxcl9	Pif1
56	Blood	esm1 cxcl9 Rorc	0.521739130434783	0.375	0.6	esm1	cxcl9	Rorc
56	Blood	esm1 cxcl9 Stil	0.347826086956522	0.125	0.466666666666667	esm1	cxcl9	Stil
56	Blood	esm1 cxcl9 Syngr4	0.478260869565217	0.375	0.533333333333333	esm1	cxcl9	Syngr4
56	Blood	esm1 cxcl9 Vcam1	0.478260869565217	0.25	0.6	esm1	cxcl9	Vcam1
56	Blood	esm1 Arnt2 Cxcl10	0.260869565217391	0	0.4	esm1	Arnt2	Cxcl10
56	Blood	esm1 Arnt2 Gbp2	0.521739130434783	0.375	0.6	esm1	Arnt2	Gbp2
56	Blood	esm1 Arnt2 Gzmb	0.260869565217391	0	0.4	esm1	Arnt2	Gzmb
56	Blood	esm1 Arnt2 Gzmk	0.347826086956522	0	0.533333333333333	esm1	Arnt2	Gzmk
56	Blood	esm1 Arnt2 Ifng	0.391304347826087	0.25	0.466666666666667	esm1	Arnt2	Ifng
56	Blood	esm1 Arnt2 Irx3	0.347826086956522	0.375	0.333333333333333	esm1	Arnt2	Irx3
56	Blood	esm1 Arnt2 Mt3	0.391304347826087	0.125	0.533333333333333	esm1	Arnt2	Mt3
56	Blood	esm1 Arnt2 Nebl	0.608695652173913	0.25	0.8	esm1	Arnt2	Nebl
56	Blood	esm1 Arnt2 Notch3	0.391304347826087	0.125	0.533333333333333	esm1	Arnt2	Notch3
56	Blood	esm1 Arnt2 Pbk	0.652173913043478	0.5	0.733333333333333	esm1	Arnt2	Pbk
56	Blood	esm1 Arnt2 Pif1	0.304347826086957	0.125	0.4	esm1	Arnt2	Pif1
56	Blood	esm1 Arnt2 Rorc	0.434782608695652	0.25	0.533333333333333	esm1	Arnt2	Rorc
56	Blood	esm1 Arnt2 Stil	0.391304347826087	0.125	0.533333333333333	esm1	Arnt2	Stil
56	Blood	esm1 Arnt2 Syngr4	0.347826086956522	0	0.533333333333333	esm1	Arnt2	Syngr4
56	Blood	esm1 Arnt2 Vcam1	0.260869565217391	0	0.4	esm1	Arnt2	Vcam1
56	Blood	esm1 Cxcl10 Gbp2	0.521739130434783	0.375	0.6	esm1	Cxcl10	Gbp2
56	Blood	esm1 Cxcl10 Gzmb	0.217391304347826	0	0.333333333333333	esm1	Cxcl10	Gzmb
56	Blood	esm1 Cxcl10 Gzmk	0.260869565217391	0	0.4	esm1	Cxcl10	Gzmk
56	Blood	esm1 Cxcl10 Ifng	0.347826086956522	0.125	0.466666666666667	esm1	Cxcl10	Ifng
56	Blood	esm1 Cxcl10 Irx3	0.304347826086957	0.375	0.266666666666667	esm1	Cxcl10	Irx3
56	Blood	esm1 Cxcl10 Mt3	0.304347826086957	0	0.466666666666667	esm1	Cxcl10	Mt3
56	Blood	esm1 Cxcl10 Nebl	0.521739130434783	0.375	0.6	esm1	Cxcl10	Nebl
56	Blood	esm1 Cxcl10 Notch3	0.521739130434783	0.375	0.6	esm1	Cxcl10	Notch3
56	Blood	esm1 Cxcl10 Pbk	0.608695652173913	0.625	0.6	esm1	Cxcl10	Pbk
56	Blood	esm1 Cxcl10 Pif1	0.478260869565217	0.25	0.6	esm1	Cxcl10	Pif1
56	Blood	esm1 Cxcl10 Rorc	0.521739130434783	0.5	0.533333333333333	esm1	Cxcl10	Rorc
56	Blood	esm1 Cxcl10 Stil	0.434782608695652	0.125	0.6	esm1	Cxcl10	Stil
56	Blood	esm1 Cxcl10 Syngr4	0.304347826086957	0.125	0.4	esm1	Cxcl10	Syngr4
56	Blood	esm1 Cxcl10 Vcam1	0.260869565217391	0	0.4	esm1	Cxcl10	Vcam1
56	Blood	esm1 Gbp2 Gzmb	0.521739130434783	0.5	0.533333333333333	esm1	Gbp2	Gzmb
56	Blood	esm1 Gbp2 Gzmk	0.478260869565217	0.25	0.6	esm1	Gbp2	Gzmk
56	Blood	esm1 Gbp2 Ifng	0.565217391304348	0.375	0.666666666666667	esm1	Gbp2	Ifng
56	Blood	esm1 Gbp2 Irx3	0.565217391304348	0.5	0.6	esm1	Gbp2	Irx3
56	Blood	esm1 Gbp2 Mt3	0.478260869565217	0.375	0.533333333333333	esm1	Gbp2	Mt3
56	Blood	esm1 Gbp2 Nebl	0.608695652173913	0.25	0.8	esm1	Gbp2	Nebl
56	Blood	esm1 Gbp2 Notch3	0.695652173913043	0.75	0.666666666666667	esm1	Gbp2	Notch3
56	Blood	esm1 Gbp2 Pbk	0.652173913043478	0.625	0.666666666666667	esm1	Gbp2	Pbk
56	Blood	esm1 Gbp2 Pif1	0.652173913043478	0.625	0.666666666666667	esm1	Gbp2	Pif1
56	Blood	esm1 Gbp2 Rorc	0.652173913043478	0.625	0.666666666666667	esm1	Gbp2	Rorc
56	Blood	esm1 Gbp2 Stil	0.521739130434783	0.375	0.6	esm1	Gbp2	Stil
56	Blood	esm1 Gbp2 Syngr4	0.521739130434783	0.375	0.6	esm1	Gbp2	Syngr4
56	Blood	esm1 Gbp2 Vcam1	0.521739130434783	0.375	0.6	esm1	Gbp2	Vcam1
56	Blood	esm1 Gzmb Gzmk	0.304347826086957	0	0.466666666666667	esm1	Gzmb	Gzmk
56	Blood	esm1 Gzmb Ifng	0.347826086956522	0.125	0.466666666666667	esm1	Gzmb	Ifng
56	Blood	esm1 Gzmb Irx3	0.304347826086957	0.25	0.333333333333333	esm1	Gzmb	Irx3
56	Blood	esm1 Gzmb Mt3	0.347826086956522	0.125	0.466666666666667	esm1	Gzmb	Mt3
56	Blood	esm1 Gzmb Nebl	0.652173913043478	0.5	0.733333333333333	esm1	Gzmb	Nebl
56	Blood	esm1 Gzmb Notch3	0.434782608695652	0.25	0.533333333333333	esm1	Gzmb	Notch3
56	Blood	esm1 Gzmb Pbk	0.608695652173913	0.5	0.666666666666667	esm1	Gzmb	Pbk
56	Blood	esm1 Gzmb Pif1	0.434782608695652	0.375	0.466666666666667	esm1	Gzmb	Pif1
56	Blood	esm1 Gzmb Rorc	0.565217391304348	0.5	0.6	esm1	Gzmb	Rorc
56	Blood	esm1 Gzmb Stil	0.391304347826087	0.125	0.533333333333333	esm1	Gzmb	Stil
56	Blood	esm1 Gzmb Syngr4	0.217391304347826	0	0.333333333333333	esm1	Gzmb	Syngr4
56	Blood	esm1 Gzmb Vcam1	0.217391304347826	0	0.333333333333333	esm1	Gzmb	Vcam1
56	Blood	esm1 Gzmk Ifng	0.304347826086957	0	0.466666666666667	esm1	Gzmk	Ifng
56	Blood	esm1 Gzmk Irx3	0.304347826086957	0.25	0.333333333333333	esm1	Gzmk	Irx3
56	Blood	esm1 Gzmk Mt3	0.391304347826087	0	0.6	esm1	Gzmk	Mt3
56	Blood	esm1 Gzmk Nebl	0.521739130434783	0.375	0.6	esm1	Gzmk	Nebl
56	Blood	esm1 Gzmk Notch3	0.478260869565217	0.375	0.533333333333333	esm1	Gzmk	Notch3
56	Blood	esm1 Gzmk Pbk	0.608695652173913	0.5	0.666666666666667	esm1	Gzmk	Pbk
56	Blood	esm1 Gzmk Pif1	0.478260869565217	0.5	0.466666666666667	esm1	Gzmk	Pif1
56	Blood	esm1 Gzmk Rorc	0.565217391304348	0.5	0.6	esm1	Gzmk	Rorc
56	Blood	esm1 Gzmk Stil	0.391304347826087	0.125	0.533333333333333	esm1	Gzmk	Stil
56	Blood	esm1 Gzmk Syngr4	0.304347826086957	0	0.466666666666667	esm1	Gzmk	Syngr4
56	Blood	esm1 Gzmk Vcam1	0.260869565217391	0	0.4	esm1	Gzmk	Vcam1
56	Blood	esm1 Ifng Irx3	0.565217391304348	0.5	0.6	esm1	Ifng	Irx3
56	Blood	esm1 Ifng Mt3	0.478260869565217	0.25	0.6	esm1	Ifng	Mt3
56	Blood	esm1 Ifng Nebl	0.652173913043478	0.5	0.733333333333333	esm1	Ifng	Nebl
56	Blood	esm1 Ifng Notch3	0.434782608695652	0.375	0.466666666666667	esm1	Ifng	Notch3
56	Blood	esm1 Ifng Pbk	0.652173913043478	0.625	0.666666666666667	esm1	Ifng	Pbk
56	Blood	esm1 Ifng Pif1	0.478260869565217	0.25	0.6	esm1	Ifng	Pif1
56	Blood	esm1 Ifng Rorc	0.521739130434783	0.5	0.533333333333333	esm1	Ifng	Rorc
56	Blood	esm1 Ifng Stil	0.391304347826087	0.125	0.533333333333333	esm1	Ifng	Stil
56	Blood	esm1 Ifng Syngr4	0.478260869565217	0.125	0.666666666666667	esm1	Ifng	Syngr4
56	Blood	esm1 Ifng Vcam1	0.347826086956522	0.25	0.4	esm1	Ifng	Vcam1
56	Blood	esm1 Irx3 Mt3	0.260869565217391	0.25	0.266666666666667	esm1	Irx3	Mt3
56	Blood	esm1 Irx3 Nebl	0.608695652173913	0.625	0.6	esm1	Irx3	Nebl
56	Blood	esm1 Irx3 Notch3	0.608695652173913	0.625	0.6	esm1	Irx3	Notch3
56	Blood	esm1 Irx3 Pbk	0.608695652173913	0.625	0.6	esm1	Irx3	Pbk
56	Blood	esm1 Irx3 Pif1	0.608695652173913	0.5	0.666666666666667	esm1	Irx3	Pif1
56	Blood	esm1 Irx3 Rorc	0.695652173913043	0.625	0.733333333333333	esm1	Irx3	Rorc
56	Blood	esm1 Irx3 Stil	0.521739130434783	0.375	0.6	esm1	Irx3	Stil
56	Blood	esm1 Irx3 Syngr4	0.347826086956522	0.375	0.333333333333333	esm1	Irx3	Syngr4
56	Blood	esm1 Irx3 Vcam1	0.260869565217391	0.25	0.266666666666667	esm1	Irx3	Vcam1
56	Blood	esm1 Mt3 Nebl	0.565217391304348	0.375	0.666666666666667	esm1	Mt3	Nebl
56	Blood	esm1 Mt3 Notch3	0.478260869565217	0.375	0.533333333333333	esm1	Mt3	Notch3
56	Blood	esm1 Mt3 Pbk	0.478260869565217	0.5	0.466666666666667	esm1	Mt3	Pbk
56	Blood	esm1 Mt3 Pif1	0.478260869565217	0.5	0.466666666666667	esm1	Mt3	Pif1
56	Blood	esm1 Mt3 Rorc	0.521739130434783	0.375	0.6	esm1	Mt3	Rorc
56	Blood	esm1 Mt3 Stil	0.478260869565217	0.25	0.6	esm1	Mt3	Stil
56	Blood	esm1 Mt3 Syngr4	0.304347826086957	0	0.466666666666667	esm1	Mt3	Syngr4
56	Blood	esm1 Mt3 Vcam1	0.304347826086957	0	0.466666666666667	esm1	Mt3	Vcam1
56	Blood	esm1 Nebl Notch3	0.608695652173913	0.5	0.666666666666667	esm1	Nebl	Notch3
56	Blood	esm1 Nebl Pbk	0.739130434782609	0.625	0.8	esm1	Nebl	Pbk
56	Blood	esm1 Nebl Pif1	0.521739130434783	0.5	0.533333333333333	esm1	Nebl	Pif1
56	Blood	esm1 Nebl Rorc	0.652173913043478	0.5	0.733333333333333	esm1	Nebl	Rorc
56	Blood	esm1 Nebl Stil	0.652173913043478	0.375	0.8	esm1	Nebl	Stil
56	Blood	esm1 Nebl Syngr4	0.608695652173913	0.5	0.666666666666667	esm1	Nebl	Syngr4
56	Blood	esm1 Nebl Vcam1	0.652173913043478	0.5	0.733333333333333	esm1	Nebl	Vcam1
56	Blood	esm1 Notch3 Pbk	0.695652173913043	0.625	0.733333333333333	esm1	Notch3	Pbk
56	Blood	esm1 Notch3 Pif1	0.521739130434783	0.5	0.533333333333333	esm1	Notch3	Pif1
56	Blood	esm1 Notch3 Rorc	0.521739130434783	0.5	0.533333333333333	esm1	Notch3	Rorc
56	Blood	esm1 Notch3 Stil	0.565217391304348	0.5	0.6	esm1	Notch3	Stil
56	Blood	esm1 Notch3 Syngr4	0.434782608695652	0.25	0.533333333333333	esm1	Notch3	Syngr4
56	Blood	esm1 Notch3 Vcam1	0.608695652173913	0.5	0.666666666666667	esm1	Notch3	Vcam1
56	Blood	esm1 Pbk Pif1	0.695652173913043	0.625	0.733333333333333	esm1	Pbk	Pif1
56	Blood	esm1 Pbk Rorc	0.652173913043478	0.625	0.666666666666667	esm1	Pbk	Rorc
56	Blood	esm1 Pbk Stil	0.695652173913043	0.625	0.733333333333333	esm1	Pbk	Stil
56	Blood	esm1 Pbk Syngr4	0.652173913043478	0.625	0.666666666666667	esm1	Pbk	Syngr4
56	Blood	esm1 Pbk Vcam1	0.565217391304348	0.5	0.6	esm1	Pbk	Vcam1
56	Blood	esm1 Pif1 Rorc	0.478260869565217	0.375	0.533333333333333	esm1	Pif1	Rorc
56	Blood	esm1 Pif1 Stil	0.478260869565217	0.25	0.6	esm1	Pif1	Stil
56	Blood	esm1 Pif1 Syngr4	0.434782608695652	0.25	0.533333333333333	esm1	Pif1	Syngr4
56	Blood	esm1 Pif1 Vcam1	0.391304347826087	0.375	0.4	esm1	Pif1	Vcam1
56	Blood	esm1 Rorc Stil	0.565217391304348	0.375	0.666666666666667	esm1	Rorc	Stil
56	Blood	esm1 Rorc Syngr4	0.565217391304348	0.5	0.6	esm1	Rorc	Syngr4
56	Blood	esm1 Rorc Vcam1	0.521739130434783	0.375	0.6	esm1	Rorc	Vcam1
56	Blood	esm1 Stil Syngr4	0.478260869565217	0.25	0.6	esm1	Stil	Syngr4
56	Blood	esm1 Stil Vcam1	0.478260869565217	0.25	0.6	esm1	Stil	Vcam1
56	Blood	esm1 Syngr4 Vcam1	0.304347826086957	0	0.466666666666667	esm1	Syngr4	Vcam1
56	Blood	cxcl9 Arnt2 Cxcl10	0.521739130434783	0.375	0.6	cxcl9	Arnt2	Cxcl10
56	Blood	cxcl9 Arnt2 Gbp2	0.652173913043478	0.5	0.733333333333333	cxcl9	Arnt2	Gbp2
56	Blood	cxcl9 Arnt2 Gzmb	0.521739130434783	0.25	0.666666666666667	cxcl9	Arnt2	Gzmb
56	Blood	cxcl9 Arnt2 Gzmk	0.478260869565217	0.25	0.6	cxcl9	Arnt2	Gzmk
56	Blood	cxcl9 Arnt2 Ifng	0.521739130434783	0.375	0.6	cxcl9	Arnt2	Ifng
56	Blood	cxcl9 Arnt2 Irx3	0.434782608695652	0.375	0.466666666666667	cxcl9	Arnt2	Irx3
56	Blood	cxcl9 Arnt2 Mt3	0.521739130434783	0.375	0.6	cxcl9	Arnt2	Mt3
56	Blood	cxcl9 Arnt2 Nebl	0.608695652173913	0.375	0.733333333333333	cxcl9	Arnt2	Nebl
56	Blood	cxcl9 Arnt2 Notch3	0.478260869565217	0.375	0.533333333333333	cxcl9	Arnt2	Notch3
56	Blood	cxcl9 Arnt2 Pbk	0.434782608695652	0.25	0.533333333333333	cxcl9	Arnt2	Pbk
56	Blood	cxcl9 Arnt2 Pif1	0.434782608695652	0.125	0.6	cxcl9	Arnt2	Pif1
56	Blood	cxcl9 Arnt2 Rorc	0.391304347826087	0.25	0.466666666666667	cxcl9	Arnt2	Rorc
56	Blood	cxcl9 Arnt2 Stil	0.521739130434783	0.375	0.6	cxcl9	Arnt2	Stil
56	Blood	cxcl9 Arnt2 Syngr4	0.478260869565217	0.375	0.533333333333333	cxcl9	Arnt2	Syngr4
56	Blood	cxcl9 Arnt2 Vcam1	0.434782608695652	0.375	0.466666666666667	cxcl9	Arnt2	Vcam1
56	Blood	cxcl9 Cxcl10 Gbp2	0.652173913043478	0.5	0.733333333333333	cxcl9	Cxcl10	Gbp2
56	Blood	cxcl9 Cxcl10 Gzmb	0.521739130434783	0.375	0.6	cxcl9	Cxcl10	Gzmb
56	Blood	cxcl9 Cxcl10 Gzmk	0.521739130434783	0.375	0.6	cxcl9	Cxcl10	Gzmk
56	Blood	cxcl9 Cxcl10 Ifng	0.521739130434783	0.5	0.533333333333333	cxcl9	Cxcl10	Ifng
56	Blood	cxcl9 Cxcl10 Irx3	0.608695652173913	0.625	0.6	cxcl9	Cxcl10	Irx3
56	Blood	cxcl9 Cxcl10 Mt3	0.478260869565217	0.25	0.6	cxcl9	Cxcl10	Mt3
56	Blood	cxcl9 Cxcl10 Nebl	0.608695652173913	0.5	0.666666666666667	cxcl9	Cxcl10	Nebl
56	Blood	cxcl9 Cxcl10 Notch3	0.565217391304348	0.5	0.6	cxcl9	Cxcl10	Notch3
56	Blood	cxcl9 Cxcl10 Pif1	0.521739130434783	0.5	0.533333333333333	cxcl9	Cxcl10	Pif1
56	Blood	cxcl9 Cxcl10 Rorc	0.608695652173913	0.5	0.666666666666667	cxcl9	Cxcl10	Rorc
56	Blood	cxcl9 Cxcl10 Stil	0.478260869565217	0.375	0.533333333333333	cxcl9	Cxcl10	Stil
56	Blood	cxcl9 Cxcl10 Syngr4	0.565217391304348	0.375	0.666666666666667	cxcl9	Cxcl10	Syngr4
56	Blood	cxcl9 Cxcl10 Vcam1	0.521739130434783	0.25	0.666666666666667	cxcl9	Cxcl10	Vcam1
56	Blood	cxcl9 Gbp2 Gzmb	0.652173913043478	0.625	0.666666666666667	cxcl9	Gbp2	Gzmb
56	Blood	cxcl9 Gbp2 Gzmk	0.695652173913043	0.625	0.733333333333333	cxcl9	Gbp2	Gzmk
56	Blood	cxcl9 Gbp2 Ifng	0.652173913043478	0.625	0.666666666666667	cxcl9	Gbp2	Ifng
56	Blood	cxcl9 Gbp2 Irx3	0.739130434782609	0.625	0.8	cxcl9	Gbp2	Irx3
56	Blood	cxcl9 Gbp2 Mt3	0.652173913043478	0.5	0.733333333333333	cxcl9	Gbp2	Mt3
56	Blood	cxcl9 Gbp2 Nebl	0.652173913043478	0.5	0.733333333333333	cxcl9	Gbp2	Nebl
56	Blood	cxcl9 Gbp2 Stil	0.652173913043478	0.375	0.8	cxcl9	Gbp2	Stil
56	Blood	cxcl9 Gbp2 Syngr4	0.739130434782609	0.625	0.8	cxcl9	Gbp2	Syngr4
56	Blood	cxcl9 Gbp2 Vcam1	0.695652173913043	0.5	0.8	cxcl9	Gbp2	Vcam1
56	Blood	cxcl9 Gzmb Gzmk	0.521739130434783	0.375	0.6	cxcl9	Gzmb	Gzmk
56	Blood	cxcl9 Gzmb Ifng	0.608695652173913	0.625	0.6	cxcl9	Gzmb	Ifng
56	Blood	cxcl9 Gzmb Irx3	0.608695652173913	0.75	0.533333333333333	cxcl9	Gzmb	Irx3
56	Blood	cxcl9 Gzmb Mt3	0.478260869565217	0.375	0.533333333333333	cxcl9	Gzmb	Mt3
56	Blood	cxcl9 Gzmb Nebl	0.652173913043478	0.625	0.666666666666667	cxcl9	Gzmb	Nebl
56	Blood	cxcl9 Gzmb Notch3	0.608695652173913	0.625	0.6	cxcl9	Gzmb	Notch3
56	Blood	cxcl9 Gzmb Pbk	0.608695652173913	0.5	0.666666666666667	cxcl9	Gzmb	Pbk
56	Blood	cxcl9 Gzmb Pif1	0.521739130434783	0.375	0.6	cxcl9	Gzmb	Pif1
56	Blood	cxcl9 Gzmb Rorc	0.565217391304348	0.5	0.6	cxcl9	Gzmb	Rorc
56	Blood	cxcl9 Gzmb Stil	0.478260869565217	0.25	0.6	cxcl9	Gzmb	Stil
56	Blood	cxcl9 Gzmb Syngr4	0.478260869565217	0.375	0.533333333333333	cxcl9	Gzmb	Syngr4
56	Blood	cxcl9 Gzmb Vcam1	0.565217391304348	0.5	0.6	cxcl9	Gzmb	Vcam1
56	Blood	cxcl9 Gzmk Ifng	0.652173913043478	0.625	0.666666666666667	cxcl9	Gzmk	Ifng
56	Blood	cxcl9 Gzmk Irx3	0.565217391304348	0.5	0.6	cxcl9	Gzmk	Irx3
56	Blood	cxcl9 Gzmk Mt3	0.521739130434783	0.25	0.666666666666667	cxcl9	Gzmk	Mt3
56	Blood	cxcl9 Gzmk Nebl	0.565217391304348	0.5	0.6	cxcl9	Gzmk	Nebl
56	Blood	cxcl9 Gzmk Notch3	0.434782608695652	0.375	0.466666666666667	cxcl9	Gzmk	Notch3
56	Blood	cxcl9 Gzmk Pbk	0.565217391304348	0.375	0.666666666666667	cxcl9	Gzmk	Pbk
56	Blood	cxcl9 Gzmk Pif1	0.521739130434783	0.375	0.6	cxcl9	Gzmk	Pif1
56	Blood	cxcl9 Gzmk Rorc	0.478260869565217	0.375	0.533333333333333	cxcl9	Gzmk	Rorc
56	Blood	cxcl9 Gzmk Stil	0.478260869565217	0.125	0.666666666666667	cxcl9	Gzmk	Stil
56	Blood	cxcl9 Gzmk Syngr4	0.521739130434783	0.375	0.6	cxcl9	Gzmk	Syngr4
56	Blood	cxcl9 Gzmk Vcam1	0.391304347826087	0.125	0.533333333333333	cxcl9	Gzmk	Vcam1
56	Blood	cxcl9 Ifng Irx3	0.652173913043478	0.625	0.666666666666667	cxcl9	Ifng	Irx3
56	Blood	cxcl9 Ifng Mt3	0.608695652173913	0.5	0.666666666666667	cxcl9	Ifng	Mt3
56	Blood	cxcl9 Ifng Nebl	0.608695652173913	0.625	0.6	cxcl9	Ifng	Nebl
56	Blood	cxcl9 Ifng Notch3	0.608695652173913	0.625	0.6	cxcl9	Ifng	Notch3
56	Blood	cxcl9 Ifng Pbk	0.608695652173913	0.5	0.666666666666667	cxcl9	Ifng	Pbk
56	Blood	cxcl9 Ifng Pif1	0.608695652173913	0.5	0.666666666666667	cxcl9	Ifng	Pif1
56	Blood	cxcl9 Ifng Rorc	0.608695652173913	0.625	0.6	cxcl9	Ifng	Rorc
56	Blood	cxcl9 Ifng Stil	0.608695652173913	0.5	0.666666666666667	cxcl9	Ifng	Stil
56	Blood	cxcl9 Ifng Syngr4	0.608695652173913	0.625	0.6	cxcl9	Ifng	Syngr4
56	Blood	cxcl9 Ifng Vcam1	0.565217391304348	0.5	0.6	cxcl9	Ifng	Vcam1
56	Blood	cxcl9 Irx3 Mt3	0.521739130434783	0.375	0.6	cxcl9	Irx3	Mt3
56	Blood	cxcl9 Irx3 Nebl	0.695652173913043	0.625	0.733333333333333	cxcl9	Irx3	Nebl
56	Blood	cxcl9 Irx3 Notch3	0.565217391304348	0.625	0.533333333333333	cxcl9	Irx3	Notch3
56	Blood	cxcl9 Irx3 Pbk	0.608695652173913	0.5	0.666666666666667	cxcl9	Irx3	Pbk
56	Blood	cxcl9 Irx3 Pif1	0.652173913043478	0.625	0.666666666666667	cxcl9	Irx3	Pif1
56	Blood	cxcl9 Irx3 Rorc	0.565217391304348	0.5	0.6	cxcl9	Irx3	Rorc
56	Blood	cxcl9 Irx3 Stil	0.565217391304348	0.375	0.666666666666667	cxcl9	Irx3	Stil
56	Blood	cxcl9 Irx3 Syngr4	0.565217391304348	0.5	0.6	cxcl9	Irx3	Syngr4
56	Blood	cxcl9 Irx3 Vcam1	0.521739130434783	0.5	0.533333333333333	cxcl9	Irx3	Vcam1
56	Blood	cxcl9 Mt3 Nebl	0.521739130434783	0.375	0.6	cxcl9	Mt3	Nebl
56	Blood	cxcl9 Mt3 Notch3	0.521739130434783	0.5	0.533333333333333	cxcl9	Mt3	Notch3
56	Blood	cxcl9 Mt3 Pbk	0.565217391304348	0.5	0.6	cxcl9	Mt3	Pbk
56	Blood	cxcl9 Mt3 Pif1	0.565217391304348	0.5	0.6	cxcl9	Mt3	Pif1
56	Blood	cxcl9 Mt3 Rorc	0.434782608695652	0.25	0.533333333333333	cxcl9	Mt3	Rorc
56	Blood	cxcl9 Mt3 Stil	0.521739130434783	0.25	0.666666666666667	cxcl9	Mt3	Stil
56	Blood	cxcl9 Mt3 Syngr4	0.565217391304348	0.5	0.6	cxcl9	Mt3	Syngr4
56	Blood	cxcl9 Mt3 Vcam1	0.434782608695652	0.25	0.533333333333333	cxcl9	Mt3	Vcam1
56	Blood	cxcl9 Nebl Notch3	0.565217391304348	0.5	0.6	cxcl9	Nebl	Notch3
56	Blood	cxcl9 Nebl Pbk	0.608695652173913	0.5	0.666666666666667	cxcl9	Nebl	Pbk
56	Blood	cxcl9 Nebl Pif1	0.652173913043478	0.625	0.666666666666667	cxcl9	Nebl	Pif1
56	Blood	cxcl9 Nebl Rorc	0.652173913043478	0.625	0.666666666666667	cxcl9	Nebl	Rorc
56	Blood	cxcl9 Nebl Stil	0.608695652173913	0.5	0.666666666666667	cxcl9	Nebl	Stil
56	Blood	cxcl9 Nebl Syngr4	0.565217391304348	0.5	0.6	cxcl9	Nebl	Syngr4
56	Blood	cxcl9 Nebl Vcam1	0.521739130434783	0.5	0.533333333333333	cxcl9	Nebl	Vcam1
56	Blood	cxcl9 Notch3 Pbk	0.478260869565217	0.375	0.533333333333333	cxcl9	Notch3	Pbk
56	Blood	cxcl9 Notch3 Pif1	0.521739130434783	0.375	0.6	cxcl9	Notch3	Pif1
56	Blood	cxcl9 Notch3 Rorc	0.521739130434783	0.375	0.6	cxcl9	Notch3	Rorc
56	Blood	cxcl9 Notch3 Stil	0.478260869565217	0.375	0.533333333333333	cxcl9	Notch3	Stil
56	Blood	cxcl9 Notch3 Syngr4	0.521739130434783	0.5	0.533333333333333	cxcl9	Notch3	Syngr4
56	Blood	cxcl9 Notch3 Vcam1	0.521739130434783	0.5	0.533333333333333	cxcl9	Notch3	Vcam1
56	Blood	cxcl9 Pbk Pif1	0.521739130434783	0.375	0.6	cxcl9	Pbk	Pif1
56	Blood	cxcl9 Pbk Rorc	0.565217391304348	0.5	0.6	cxcl9	Pbk	Rorc
56	Blood	cxcl9 Pbk Stil	0.565217391304348	0.375	0.666666666666667	cxcl9	Pbk	Stil
56	Blood	cxcl9 Pbk Syngr4	0.478260869565217	0.375	0.533333333333333	cxcl9	Pbk	Syngr4
56	Blood	cxcl9 Pbk Vcam1	0.521739130434783	0.5	0.533333333333333	cxcl9	Pbk	Vcam1
56	Blood	cxcl9 Pif1 Rorc	0.478260869565217	0.25	0.6	cxcl9	Pif1	Rorc
56	Blood	cxcl9 Pif1 Stil	0.521739130434783	0.375	0.6	cxcl9	Pif1	Stil
56	Blood	cxcl9 Pif1 Syngr4	0.521739130434783	0.375	0.6	cxcl9	Pif1	Syngr4
56	Blood	cxcl9 Pif1 Vcam1	0.565217391304348	0.375	0.666666666666667	cxcl9	Pif1	Vcam1
56	Blood	cxcl9 Rorc Stil	0.565217391304348	0.25	0.733333333333333	cxcl9	Rorc	Stil
56	Blood	cxcl9 Rorc Syngr4	0.478260869565217	0.375	0.533333333333333	cxcl9	Rorc	Syngr4
56	Blood	cxcl9 Rorc Vcam1	0.521739130434783	0.375	0.6	cxcl9	Rorc	Vcam1
56	Blood	cxcl9 Stil Syngr4	0.565217391304348	0.375	0.666666666666667	cxcl9	Stil	Syngr4
56	Blood	cxcl9 Stil Vcam1	0.478260869565217	0.25	0.6	cxcl9	Stil	Vcam1
56	Blood	cxcl9 Syngr4 Vcam1	0.521739130434783	0.375	0.6	cxcl9	Syngr4	Vcam1
56	Blood	Arnt2 Cxcl10 Gbp2	0.608695652173913	0.375	0.733333333333333	Arnt2	Cxcl10	Gbp2
56	Blood	Arnt2 Cxcl10 Gzmb	0.130434782608696	0	0.2	Arnt2	Cxcl10	Gzmb
56	Blood	Arnt2 Cxcl10 Gzmk	0.173913043478261	0	0.266666666666667	Arnt2	Cxcl10	Gzmk
56	Blood	Arnt2 Cxcl10 Ifng	0.391304347826087	0.125	0.533333333333333	Arnt2	Cxcl10	Ifng
56	Blood	Arnt2 Cxcl10 Irx3	0.434782608695652	0.625	0.333333333333333	Arnt2	Cxcl10	Irx3
56	Blood	Arnt2 Cxcl10 Mt3	0.391304347826087	0.25	0.466666666666667	Arnt2	Cxcl10	Mt3
56	Blood	Arnt2 Cxcl10 Nebl	0.521739130434783	0.375	0.6	Arnt2	Cxcl10	Nebl
56	Blood	Arnt2 Cxcl10 Notch3	0.565217391304348	0.5	0.6	Arnt2	Cxcl10	Notch3
56	Blood	Arnt2 Cxcl10 Pbk	0.478260869565217	0.625	0.4	Arnt2	Cxcl10	Pbk
56	Blood	Arnt2 Cxcl10 Pif1	0.391304347826087	0.25	0.466666666666667	Arnt2	Cxcl10	Pif1
56	Blood	Arnt2 Cxcl10 Rorc	0.608695652173913	0.5	0.666666666666667	Arnt2	Cxcl10	Rorc
56	Blood	Arnt2 Cxcl10 Stil	0.434782608695652	0.125	0.6	Arnt2	Cxcl10	Stil
56	Blood	Arnt2 Cxcl10 Syngr4	0.217391304347826	0	0.333333333333333	Arnt2	Cxcl10	Syngr4
56	Blood	Arnt2 Cxcl10 Vcam1	0.0434782608695652	0	0.0666666666666667	Arnt2	Cxcl10	Vcam1
56	Blood	Arnt2 Gbp2 Gzmb	0.478260869565217	0.375	0.533333333333333	Arnt2	Gbp2	Gzmb
56	Blood	Arnt2 Gbp2 Gzmk	0.521739130434783	0.25	0.666666666666667	Arnt2	Gbp2	Gzmk
56	Blood	Arnt2 Gbp2 Ifng	0.521739130434783	0.375	0.6	Arnt2	Gbp2	Ifng
56	Blood	Arnt2 Gbp2 Irx3	0.565217391304348	0.375	0.666666666666667	Arnt2	Gbp2	Irx3
56	Blood	Arnt2 Gbp2 Mt3	0.521739130434783	0.375	0.6	Arnt2	Gbp2	Mt3
56	Blood	Arnt2 Gbp2 Nebl	0.521739130434783	0.375	0.6	Arnt2	Gbp2	Nebl
56	Blood	Arnt2 Gbp2 Notch3	0.652173913043478	0.625	0.666666666666667	Arnt2	Gbp2	Notch3
56	Blood	Arnt2 Gbp2 Pbk	0.652173913043478	0.625	0.666666666666667	Arnt2	Gbp2	Pbk
56	Blood	Arnt2 Gbp2 Pif1	0.608695652173913	0.5	0.666666666666667	Arnt2	Gbp2	Pif1
56	Blood	Arnt2 Gbp2 Rorc	0.608695652173913	0.5	0.666666666666667	Arnt2	Gbp2	Rorc
56	Blood	Arnt2 Gbp2 Stil	0.565217391304348	0.375	0.666666666666667	Arnt2	Gbp2	Stil
56	Blood	Arnt2 Gbp2 Syngr4	0.565217391304348	0.375	0.666666666666667	Arnt2	Gbp2	Syngr4
56	Blood	Arnt2 Gbp2 Vcam1	0.565217391304348	0.375	0.666666666666667	Arnt2	Gbp2	Vcam1
56	Blood	Arnt2 Gzmb Gzmk	0.260869565217391	0	0.4	Arnt2	Gzmb	Gzmk
56	Blood	Arnt2 Gzmb Ifng	0.304347826086957	0	0.466666666666667	Arnt2	Gzmb	Ifng
56	Blood	Arnt2 Gzmb Irx3	0.304347826086957	0.25	0.333333333333333	Arnt2	Gzmb	Irx3
56	Blood	Arnt2 Gzmb Mt3	0.304347826086957	0	0.466666666666667	Arnt2	Gzmb	Mt3
56	Blood	Arnt2 Gzmb Nebl	0.565217391304348	0.5	0.6	Arnt2	Gzmb	Nebl
56	Blood	Arnt2 Gzmb Notch3	0.434782608695652	0.25	0.533333333333333	Arnt2	Gzmb	Notch3
56	Blood	Arnt2 Gzmb Pbk	0.565217391304348	0.5	0.6	Arnt2	Gzmb	Pbk
56	Blood	Arnt2 Gzmb Pif1	0.347826086956522	0.125	0.466666666666667	Arnt2	Gzmb	Pif1
56	Blood	Arnt2 Gzmb Rorc	0.521739130434783	0.375	0.6	Arnt2	Gzmb	Rorc
56	Blood	Arnt2 Gzmb Stil	0.304347826086957	0	0.466666666666667	Arnt2	Gzmb	Stil
56	Blood	Arnt2 Gzmb Syngr4	0.260869565217391	0	0.4	Arnt2	Gzmb	Syngr4
56	Blood	Arnt2 Gzmb Vcam1	0.130434782608696	0	0.2	Arnt2	Gzmb	Vcam1
56	Blood	Arnt2 Gzmk Ifng	0.391304347826087	0.125	0.533333333333333	Arnt2	Gzmk	Ifng
56	Blood	Arnt2 Gzmk Irx3	0.391304347826087	0.625	0.266666666666667	Arnt2	Gzmk	Irx3
56	Blood	Arnt2 Gzmk Mt3	0.478260869565217	0.25	0.6	Arnt2	Gzmk	Mt3
56	Blood	Arnt2 Gzmk Nebl	0.608695652173913	0.375	0.733333333333333	Arnt2	Gzmk	Nebl
56	Blood	Arnt2 Gzmk Notch3	0.521739130434783	0.375	0.6	Arnt2	Gzmk	Notch3
56	Blood	Arnt2 Gzmk Pbk	0.521739130434783	0.375	0.6	Arnt2	Gzmk	Pbk
56	Blood	Arnt2 Gzmk Pif1	0.478260869565217	0.25	0.6	Arnt2	Gzmk	Pif1
56	Blood	Arnt2 Gzmk Rorc	0.478260869565217	0.375	0.533333333333333	Arnt2	Gzmk	Rorc
56	Blood	Arnt2 Gzmk Stil	0.304347826086957	0	0.466666666666667	Arnt2	Gzmk	Stil
56	Blood	Arnt2 Gzmk Syngr4	0.260869565217391	0	0.4	Arnt2	Gzmk	Syngr4
56	Blood	Arnt2 Gzmk Vcam1	0.0869565217391304	0	0.133333333333333	Arnt2	Gzmk	Vcam1
56	Blood	Arnt2 Ifng Irx3	0.521739130434783	0.625	0.466666666666667	Arnt2	Ifng	Irx3
56	Blood	Arnt2 Ifng Mt3	0.391304347826087	0.25	0.466666666666667	Arnt2	Ifng	Mt3
56	Blood	Arnt2 Ifng Nebl	0.565217391304348	0.375	0.666666666666667	Arnt2	Ifng	Nebl
56	Blood	Arnt2 Ifng Notch3	0.478260869565217	0.375	0.533333333333333	Arnt2	Ifng	Notch3
56	Blood	Arnt2 Ifng Pbk	0.521739130434783	0.5	0.533333333333333	Arnt2	Ifng	Pbk
56	Blood	Arnt2 Ifng Pif1	0.434782608695652	0.25	0.533333333333333	Arnt2	Ifng	Pif1
56	Blood	Arnt2 Ifng Rorc	0.565217391304348	0.5	0.6	Arnt2	Ifng	Rorc
56	Blood	Arnt2 Ifng Stil	0.391304347826087	0.125	0.533333333333333	Arnt2	Ifng	Stil
56	Blood	Arnt2 Ifng Syngr4	0.391304347826087	0.125	0.533333333333333	Arnt2	Ifng	Syngr4
56	Blood	Arnt2 Ifng Vcam1	0.304347826086957	0	0.466666666666667	Arnt2	Ifng	Vcam1
56	Blood	Arnt2 Irx3 Mt3	0.304347826086957	0.5	0.2	Arnt2	Irx3	Mt3
56	Blood	Arnt2 Irx3 Nebl	0.608695652173913	0.5	0.666666666666667	Arnt2	Irx3	Nebl
56	Blood	Arnt2 Irx3 Notch3	0.608695652173913	0.5	0.666666666666667	Arnt2	Irx3	Notch3
56	Blood	Arnt2 Irx3 Pbk	0.521739130434783	0.5	0.533333333333333	Arnt2	Irx3	Pbk
56	Blood	Arnt2 Irx3 Pif1	0.521739130434783	0.375	0.6	Arnt2	Irx3	Pif1
56	Blood	Arnt2 Irx3 Rorc	0.608695652173913	0.5	0.666666666666667	Arnt2	Irx3	Rorc
56	Blood	Arnt2 Irx3 Stil	0.521739130434783	0.375	0.6	Arnt2	Irx3	Stil
56	Blood	Arnt2 Irx3 Syngr4	0.391304347826087	0.5	0.333333333333333	Arnt2	Irx3	Syngr4
56	Blood	Arnt2 Irx3 Vcam1	0.347826086956522	0.5	0.266666666666667	Arnt2	Irx3	Vcam1
56	Blood	Arnt2 Mt3 Nebl	0.521739130434783	0.375	0.6	Arnt2	Mt3	Nebl
56	Blood	Arnt2 Mt3 Notch3	0.521739130434783	0.375	0.6	Arnt2	Mt3	Notch3
56	Blood	Arnt2 Mt3 Pbk	0.478260869565217	0.375	0.533333333333333	Arnt2	Mt3	Pbk
56	Blood	Arnt2 Mt3 Pif1	0.521739130434783	0.625	0.466666666666667	Arnt2	Mt3	Pif1
56	Blood	Arnt2 Mt3 Rorc	0.521739130434783	0.375	0.6	Arnt2	Mt3	Rorc
56	Blood	Arnt2 Mt3 Stil	0.478260869565217	0.25	0.6	Arnt2	Mt3	Stil
56	Blood	Arnt2 Mt3 Syngr4	0.347826086956522	0.25	0.4	Arnt2	Mt3	Syngr4
56	Blood	Arnt2 Mt3 Vcam1	0.304347826086957	0	0.466666666666667	Arnt2	Mt3	Vcam1
56	Blood	Arnt2 Nebl Notch3	0.521739130434783	0.25	0.666666666666667	Arnt2	Nebl	Notch3
56	Blood	Arnt2 Nebl Pbk	0.521739130434783	0.375	0.6	Arnt2	Nebl	Pbk
56	Blood	Arnt2 Nebl Pif1	0.652173913043478	0.5	0.733333333333333	Arnt2	Nebl	Pif1
56	Blood	Arnt2 Nebl Rorc	0.565217391304348	0.375	0.666666666666667	Arnt2	Nebl	Rorc
56	Blood	Arnt2 Nebl Stil	0.565217391304348	0.375	0.666666666666667	Arnt2	Nebl	Stil
56	Blood	Arnt2 Nebl Syngr4	0.565217391304348	0.375	0.666666666666667	Arnt2	Nebl	Syngr4
56	Blood	Arnt2 Nebl Vcam1	0.608695652173913	0.375	0.733333333333333	Arnt2	Nebl	Vcam1
56	Blood	Arnt2 Notch3 Pbk	0.608695652173913	0.5	0.666666666666667	Arnt2	Notch3	Pbk
56	Blood	Arnt2 Notch3 Pif1	0.521739130434783	0.375	0.6	Arnt2	Notch3	Pif1
56	Blood	Arnt2 Notch3 Rorc	0.391304347826087	0.25	0.466666666666667	Arnt2	Notch3	Rorc
56	Blood	Arnt2 Notch3 Stil	0.521739130434783	0.375	0.6	Arnt2	Notch3	Stil
56	Blood	Arnt2 Notch3 Syngr4	0.565217391304348	0.375	0.666666666666667	Arnt2	Notch3	Syngr4
56	Blood	Arnt2 Notch3 Vcam1	0.565217391304348	0.375	0.666666666666667	Arnt2	Notch3	Vcam1
56	Blood	Arnt2 Pbk Pif1	0.565217391304348	0.375	0.666666666666667	Arnt2	Pbk	Pif1
56	Blood	Arnt2 Pbk Rorc	0.565217391304348	0.5	0.6	Arnt2	Pbk	Rorc
56	Blood	Arnt2 Pbk Stil	0.478260869565217	0.375	0.533333333333333	Arnt2	Pbk	Stil
56	Blood	Arnt2 Pbk Syngr4	0.565217391304348	0.5	0.6	Arnt2	Pbk	Syngr4
56	Blood	Arnt2 Pbk Vcam1	0.478260869565217	0.375	0.533333333333333	Arnt2	Pbk	Vcam1
56	Blood	Arnt2 Pif1 Rorc	0.434782608695652	0.125	0.6	Arnt2	Pif1	Rorc
56	Blood	Arnt2 Pif1 Stil	0.391304347826087	0.25	0.466666666666667	Arnt2	Pif1	Stil
56	Blood	Arnt2 Pif1 Syngr4	0.391304347826087	0.25	0.466666666666667	Arnt2	Pif1	Syngr4
56	Blood	Arnt2 Pif1 Vcam1	0.434782608695652	0.375	0.466666666666667	Arnt2	Pif1	Vcam1
56	Blood	Arnt2 Rorc Stil	0.521739130434783	0.375	0.6	Arnt2	Rorc	Stil
56	Blood	Arnt2 Rorc Syngr4	0.521739130434783	0.5	0.533333333333333	Arnt2	Rorc	Syngr4
56	Blood	Arnt2 Rorc Vcam1	0.434782608695652	0.25	0.533333333333333	Arnt2	Rorc	Vcam1
56	Blood	Arnt2 Stil Syngr4	0.391304347826087	0	0.6	Arnt2	Stil	Syngr4
56	Blood	Arnt2 Stil Vcam1	0.347826086956522	0	0.533333333333333	Arnt2	Stil	Vcam1
56	Blood	Arnt2 Syngr4 Vcam1	0.260869565217391	0	0.4	Arnt2	Syngr4	Vcam1
56	Blood	Cxcl10 Gbp2 Gzmb	0.652173913043478	0.625	0.666666666666667	Cxcl10	Gbp2	Gzmb
56	Blood	Cxcl10 Gbp2 Gzmk	0.565217391304348	0.375	0.666666666666667	Cxcl10	Gbp2	Gzmk
56	Blood	Cxcl10 Gbp2 Ifng	0.652173913043478	0.5	0.733333333333333	Cxcl10	Gbp2	Ifng
56	Blood	Cxcl10 Gbp2 Irx3	0.565217391304348	0.625	0.533333333333333	Cxcl10	Gbp2	Irx3
56	Blood	Cxcl10 Gbp2 Mt3	0.652173913043478	0.5	0.733333333333333	Cxcl10	Gbp2	Mt3
56	Blood	Cxcl10 Gbp2 Nebl	0.565217391304348	0.375	0.666666666666667	Cxcl10	Gbp2	Nebl
56	Blood	Cxcl10 Gbp2 Notch3	0.652173913043478	0.625	0.666666666666667	Cxcl10	Gbp2	Notch3
56	Blood	Cxcl10 Gbp2 Pbk	0.652173913043478	0.625	0.666666666666667	Cxcl10	Gbp2	Pbk
56	Blood	Cxcl10 Gbp2 Pif1	0.608695652173913	0.625	0.6	Cxcl10	Gbp2	Pif1
56	Blood	Cxcl10 Gbp2 Rorc	0.695652173913043	0.625	0.733333333333333	Cxcl10	Gbp2	Rorc
56	Blood	Cxcl10 Gbp2 Stil	0.608695652173913	0.375	0.733333333333333	Cxcl10	Gbp2	Stil
56	Blood	Cxcl10 Gbp2 Syngr4	0.608695652173913	0.5	0.666666666666667	Cxcl10	Gbp2	Syngr4
56	Blood	Cxcl10 Gbp2 Vcam1	0.608695652173913	0.5	0.666666666666667	Cxcl10	Gbp2	Vcam1
56	Blood	Cxcl10 Gzmb Gzmk	0.173913043478261	0.125	0.2	Cxcl10	Gzmb	Gzmk
56	Blood	Cxcl10 Gzmb Ifng	0.391304347826087	0.125	0.533333333333333	Cxcl10	Gzmb	Ifng
56	Blood	Cxcl10 Gzmb Irx3	0.304347826086957	0.25	0.333333333333333	Cxcl10	Gzmb	Irx3
56	Blood	Cxcl10 Gzmb Mt3	0.304347826086957	0.125	0.4	Cxcl10	Gzmb	Mt3
56	Blood	Cxcl10 Gzmb Nebl	0.565217391304348	0.5	0.6	Cxcl10	Gzmb	Nebl
56	Blood	Cxcl10 Gzmb Notch3	0.521739130434783	0.5	0.533333333333333	Cxcl10	Gzmb	Notch3
56	Blood	Cxcl10 Gzmb Pbk	0.565217391304348	0.625	0.533333333333333	Cxcl10	Gzmb	Pbk
56	Blood	Cxcl10 Gzmb Pif1	0.434782608695652	0.25	0.533333333333333	Cxcl10	Gzmb	Pif1
56	Blood	Cxcl10 Gzmb Rorc	0.478260869565217	0.25	0.6	Cxcl10	Gzmb	Rorc
56	Blood	Cxcl10 Gzmb Stil	0.304347826086957	0	0.466666666666667	Cxcl10	Gzmb	Stil
56	Blood	Cxcl10 Gzmb Syngr4	0.173913043478261	0	0.266666666666667	Cxcl10	Gzmb	Syngr4
56	Blood	Cxcl10 Gzmb Vcam1	0	0	0	Cxcl10	Gzmb	Vcam1
56	Blood	Cxcl10 Gzmk Ifng	0.347826086956522	0.125	0.466666666666667	Cxcl10	Gzmk	Ifng
56	Blood	Cxcl10 Gzmk Irx3	0.304347826086957	0.375	0.266666666666667	Cxcl10	Gzmk	Irx3
56	Blood	Cxcl10 Gzmk Mt3	0.347826086956522	0.125	0.466666666666667	Cxcl10	Gzmk	Mt3
56	Blood	Cxcl10 Gzmk Nebl	0.565217391304348	0.375	0.666666666666667	Cxcl10	Gzmk	Nebl
56	Blood	Cxcl10 Gzmk Notch3	0.565217391304348	0.5	0.6	Cxcl10	Gzmk	Notch3
56	Blood	Cxcl10 Gzmk Pif1	0.565217391304348	0.5	0.6	Cxcl10	Gzmk	Pif1
56	Blood	Cxcl10 Gzmk Rorc	0.434782608695652	0.375	0.466666666666667	Cxcl10	Gzmk	Rorc
56	Blood	Cxcl10 Gzmk Stil	0.260869565217391	0	0.4	Cxcl10	Gzmk	Stil
56	Blood	Cxcl10 Gzmk Syngr4	0.260869565217391	0.125	0.333333333333333	Cxcl10	Gzmk	Syngr4
56	Blood	Cxcl10 Gzmk Vcam1	0.0434782608695652	0.125	0	Cxcl10	Gzmk	Vcam1
56	Blood	Cxcl10 Ifng Irx3	0.434782608695652	0.625	0.333333333333333	Cxcl10	Ifng	Irx3
56	Blood	Cxcl10 Ifng Mt3	0.521739130434783	0.375	0.6	Cxcl10	Ifng	Mt3
56	Blood	Cxcl10 Ifng Nebl	0.565217391304348	0.5	0.6	Cxcl10	Ifng	Nebl
56	Blood	Cxcl10 Ifng Notch3	0.565217391304348	0.5	0.6	Cxcl10	Ifng	Notch3
56	Blood	Cxcl10 Ifng Pbk	0.521739130434783	0.625	0.466666666666667	Cxcl10	Ifng	Pbk
56	Blood	Cxcl10 Ifng Pif1	0.391304347826087	0.25	0.466666666666667	Cxcl10	Ifng	Pif1
56	Blood	Cxcl10 Ifng Rorc	0.608695652173913	0.625	0.6	Cxcl10	Ifng	Rorc
56	Blood	Cxcl10 Ifng Stil	0.478260869565217	0.25	0.6	Cxcl10	Ifng	Stil
56	Blood	Cxcl10 Ifng Syngr4	0.434782608695652	0.25	0.533333333333333	Cxcl10	Ifng	Syngr4
56	Blood	Cxcl10 Ifng Vcam1	0.434782608695652	0.25	0.533333333333333	Cxcl10	Ifng	Vcam1
56	Blood	Cxcl10 Irx3 Mt3	0.304347826086957	0.5	0.2	Cxcl10	Irx3	Mt3
56	Blood	Cxcl10 Irx3 Nebl	0.695652173913043	0.625	0.733333333333333	Cxcl10	Irx3	Nebl
56	Blood	Cxcl10 Irx3 Notch3	0.695652173913043	0.75	0.666666666666667	Cxcl10	Irx3	Notch3
56	Blood	Cxcl10 Irx3 Pbk	0.565217391304348	0.75	0.466666666666667	Cxcl10	Irx3	Pbk
56	Blood	Cxcl10 Irx3 Pif1	0.521739130434783	0.5	0.533333333333333	Cxcl10	Irx3	Pif1
56	Blood	Cxcl10 Irx3 Rorc	0.608695652173913	0.625	0.6	Cxcl10	Irx3	Rorc
56	Blood	Cxcl10 Irx3 Stil	0.434782608695652	0.625	0.333333333333333	Cxcl10	Irx3	Stil
56	Blood	Cxcl10 Irx3 Syngr4	0.391304347826087	0.5	0.333333333333333	Cxcl10	Irx3	Syngr4
56	Blood	Cxcl10 Irx3 Vcam1	0.391304347826087	0.625	0.266666666666667	Cxcl10	Irx3	Vcam1
56	Blood	Cxcl10 Mt3 Nebl	0.478260869565217	0.375	0.533333333333333	Cxcl10	Mt3	Nebl
56	Blood	Cxcl10 Mt3 Notch3	0.565217391304348	0.625	0.533333333333333	Cxcl10	Mt3	Notch3
56	Blood	Cxcl10 Mt3 Pbk	0.608695652173913	0.625	0.6	Cxcl10	Mt3	Pbk
56	Blood	Cxcl10 Mt3 Pif1	0.521739130434783	0.5	0.533333333333333	Cxcl10	Mt3	Pif1
56	Blood	Cxcl10 Mt3 Rorc	0.565217391304348	0.375	0.666666666666667	Cxcl10	Mt3	Rorc
56	Blood	Cxcl10 Mt3 Stil	0.391304347826087	0.125	0.533333333333333	Cxcl10	Mt3	Stil
56	Blood	Cxcl10 Mt3 Syngr4	0.304347826086957	0.125	0.4	Cxcl10	Mt3	Syngr4
56	Blood	Cxcl10 Mt3 Vcam1	0.260869565217391	0.125	0.333333333333333	Cxcl10	Mt3	Vcam1
56	Blood	Cxcl10 Nebl Notch3	0.652173913043478	0.5	0.733333333333333	Cxcl10	Nebl	Notch3
56	Blood	Cxcl10 Nebl Pbk	0.608695652173913	0.5	0.666666666666667	Cxcl10	Nebl	Pbk
56	Blood	Cxcl10 Nebl Pif1	0.695652173913043	0.5	0.8	Cxcl10	Nebl	Pif1
56	Blood	Cxcl10 Nebl Rorc	0.565217391304348	0.5	0.6	Cxcl10	Nebl	Rorc
56	Blood	Cxcl10 Nebl Stil	0.521739130434783	0.375	0.6	Cxcl10	Nebl	Stil
56	Blood	Cxcl10 Nebl Syngr4	0.652173913043478	0.5	0.733333333333333	Cxcl10	Nebl	Syngr4
56	Blood	Cxcl10 Nebl Vcam1	0.521739130434783	0.375	0.6	Cxcl10	Nebl	Vcam1
56	Blood	Cxcl10 Notch3 Pbk	0.695652173913043	0.75	0.666666666666667	Cxcl10	Notch3	Pbk
56	Blood	Cxcl10 Notch3 Pif1	0.565217391304348	0.5	0.6	Cxcl10	Notch3	Pif1
56	Blood	Cxcl10 Notch3 Rorc	0.652173913043478	0.625	0.666666666666667	Cxcl10	Notch3	Rorc
56	Blood	Cxcl10 Notch3 Stil	0.565217391304348	0.375	0.666666666666667	Cxcl10	Notch3	Stil
56	Blood	Cxcl10 Notch3 Syngr4	0.608695652173913	0.5	0.666666666666667	Cxcl10	Notch3	Syngr4
56	Blood	Cxcl10 Notch3 Vcam1	0.608695652173913	0.625	0.6	Cxcl10	Notch3	Vcam1
56	Blood	Cxcl10 Pbk Pif1	0.521739130434783	0.625	0.466666666666667	Cxcl10	Pbk	Pif1
56	Blood	Cxcl10 Pbk Rorc	0.521739130434783	0.75	0.4	Cxcl10	Pbk	Rorc
56	Blood	Cxcl10 Pbk Stil	0.565217391304348	0.625	0.533333333333333	Cxcl10	Pbk	Stil
56	Blood	Cxcl10 Pbk Syngr4	0.478260869565217	0.625	0.4	Cxcl10	Pbk	Syngr4
56	Blood	Cxcl10 Pbk Vcam1	0.521739130434783	0.625	0.466666666666667	Cxcl10	Pbk	Vcam1
56	Blood	Cxcl10 Pif1 Rorc	0.434782608695652	0.25	0.533333333333333	Cxcl10	Pif1	Rorc
56	Blood	Cxcl10 Pif1 Stil	0.478260869565217	0.375	0.533333333333333	Cxcl10	Pif1	Stil
56	Blood	Cxcl10 Pif1 Syngr4	0.434782608695652	0.375	0.466666666666667	Cxcl10	Pif1	Syngr4
56	Blood	Cxcl10 Pif1 Vcam1	0.478260869565217	0.5	0.466666666666667	Cxcl10	Pif1	Vcam1
56	Blood	Cxcl10 Rorc Stil	0.608695652173913	0.5	0.666666666666667	Cxcl10	Rorc	Stil
56	Blood	Cxcl10 Rorc Syngr4	0.565217391304348	0.625	0.533333333333333	Cxcl10	Rorc	Syngr4
56	Blood	Cxcl10 Rorc Vcam1	0.434782608695652	0.375	0.466666666666667	Cxcl10	Rorc	Vcam1
56	Blood	Cxcl10 Stil Syngr4	0.391304347826087	0.125	0.533333333333333	Cxcl10	Stil	Syngr4
56	Blood	Cxcl10 Stil Vcam1	0.391304347826087	0.125	0.533333333333333	Cxcl10	Stil	Vcam1
56	Blood	Cxcl10 Syngr4 Vcam1	0.0869565217391304	0.125	0.0666666666666667	Cxcl10	Syngr4	Vcam1
56	Blood	Gbp2 Gzmb Gzmk	0.434782608695652	0.375	0.466666666666667	Gbp2	Gzmb	Gzmk
56	Blood	Gbp2 Gzmb Ifng	0.565217391304348	0.5	0.6	Gbp2	Gzmb	Ifng
56	Blood	Gbp2 Gzmb Irx3	0.652173913043478	0.625	0.666666666666667	Gbp2	Gzmb	Irx3
56	Blood	Gbp2 Gzmb Mt3	0.521739130434783	0.5	0.533333333333333	Gbp2	Gzmb	Mt3
56	Blood	Gbp2 Gzmb Nebl	0.565217391304348	0.625	0.533333333333333	Gbp2	Gzmb	Nebl
56	Blood	Gbp2 Gzmb Pbk	0.695652173913043	0.625	0.733333333333333	Gbp2	Gzmb	Pbk
56	Blood	Gbp2 Gzmb Pif1	0.565217391304348	0.625	0.533333333333333	Gbp2	Gzmb	Pif1
56	Blood	Gbp2 Gzmb Rorc	0.652173913043478	0.625	0.666666666666667	Gbp2	Gzmb	Rorc
56	Blood	Gbp2 Gzmb Stil	0.521739130434783	0.5	0.533333333333333	Gbp2	Gzmb	Stil
56	Blood	Gbp2 Gzmb Syngr4	0.521739130434783	0.5	0.533333333333333	Gbp2	Gzmb	Syngr4
56	Blood	Gbp2 Gzmb Vcam1	0.565217391304348	0.625	0.533333333333333	Gbp2	Gzmb	Vcam1
56	Blood	Gbp2 Gzmk Ifng	0.565217391304348	0.5	0.6	Gbp2	Gzmk	Ifng
56	Blood	Gbp2 Gzmk Irx3	0.565217391304348	0.5	0.6	Gbp2	Gzmk	Irx3
56	Blood	Gbp2 Gzmk Mt3	0.521739130434783	0.375	0.6	Gbp2	Gzmk	Mt3
56	Blood	Gbp2 Gzmk Nebl	0.565217391304348	0.375	0.666666666666667	Gbp2	Gzmk	Nebl
56	Blood	Gbp2 Gzmk Notch3	0.652173913043478	0.625	0.666666666666667	Gbp2	Gzmk	Notch3
56	Blood	Gbp2 Gzmk Pbk	0.695652173913043	0.75	0.666666666666667	Gbp2	Gzmk	Pbk
56	Blood	Gbp2 Gzmk Pif1	0.652173913043478	0.625	0.666666666666667	Gbp2	Gzmk	Pif1
56	Blood	Gbp2 Gzmk Rorc	0.739130434782609	0.625	0.8	Gbp2	Gzmk	Rorc
56	Blood	Gbp2 Gzmk Stil	0.521739130434783	0.25	0.666666666666667	Gbp2	Gzmk	Stil
56	Blood	Gbp2 Gzmk Syngr4	0.478260869565217	0.25	0.6	Gbp2	Gzmk	Syngr4
56	Blood	Gbp2 Gzmk Vcam1	0.565217391304348	0.375	0.666666666666667	Gbp2	Gzmk	Vcam1
56	Blood	Gbp2 Ifng Irx3	0.565217391304348	0.5	0.6	Gbp2	Ifng	Irx3
56	Blood	Gbp2 Ifng Mt3	0.521739130434783	0.375	0.6	Gbp2	Ifng	Mt3
56	Blood	Gbp2 Ifng Nebl	0.608695652173913	0.5	0.666666666666667	Gbp2	Ifng	Nebl
56	Blood	Gbp2 Ifng Notch3	0.652173913043478	0.75	0.6	Gbp2	Ifng	Notch3
56	Blood	Gbp2 Ifng Pbk	0.608695652173913	0.75	0.533333333333333	Gbp2	Ifng	Pbk
56	Blood	Gbp2 Ifng Pif1	0.608695652173913	0.625	0.6	Gbp2	Ifng	Pif1
56	Blood	Gbp2 Ifng Rorc	0.608695652173913	0.75	0.533333333333333	Gbp2	Ifng	Rorc
56	Blood	Gbp2 Ifng Stil	0.565217391304348	0.5	0.6	Gbp2	Ifng	Stil
56	Blood	Gbp2 Ifng Syngr4	0.565217391304348	0.5	0.6	Gbp2	Ifng	Syngr4
56	Blood	Gbp2 Ifng Vcam1	0.565217391304348	0.5	0.6	Gbp2	Ifng	Vcam1
56	Blood	Gbp2 Irx3 Mt3	0.521739130434783	0.5	0.533333333333333	Gbp2	Irx3	Mt3
56	Blood	Gbp2 Irx3 Nebl	0.652173913043478	0.5	0.733333333333333	Gbp2	Irx3	Nebl
56	Blood	Gbp2 Irx3 Notch3	0.652173913043478	0.625	0.666666666666667	Gbp2	Irx3	Notch3
56	Blood	Gbp2 Irx3 Pbk	0.652173913043478	0.75	0.6	Gbp2	Irx3	Pbk
56	Blood	Gbp2 Irx3 Pif1	0.652173913043478	0.625	0.666666666666667	Gbp2	Irx3	Pif1
56	Blood	Gbp2 Irx3 Rorc	0.695652173913043	0.625	0.733333333333333	Gbp2	Irx3	Rorc
56	Blood	Gbp2 Irx3 Stil	0.565217391304348	0.375	0.666666666666667	Gbp2	Irx3	Stil
56	Blood	Gbp2 Irx3 Syngr4	0.608695652173913	0.625	0.6	Gbp2	Irx3	Syngr4
56	Blood	Gbp2 Irx3 Vcam1	0.565217391304348	0.5	0.6	Gbp2	Irx3	Vcam1
56	Blood	Gbp2 Mt3 Nebl	0.565217391304348	0.375	0.666666666666667	Gbp2	Mt3	Nebl
56	Blood	Gbp2 Mt3 Notch3	0.652173913043478	0.625	0.666666666666667	Gbp2	Mt3	Notch3
56	Blood	Gbp2 Mt3 Pbk	0.565217391304348	0.5	0.6	Gbp2	Mt3	Pbk
56	Blood	Gbp2 Mt3 Pif1	0.608695652173913	0.5	0.666666666666667	Gbp2	Mt3	Pif1
56	Blood	Gbp2 Mt3 Rorc	0.652173913043478	0.5	0.733333333333333	Gbp2	Mt3	Rorc
56	Blood	Gbp2 Mt3 Stil	0.565217391304348	0.375	0.666666666666667	Gbp2	Mt3	Stil
56	Blood	Gbp2 Mt3 Syngr4	0.608695652173913	0.5	0.666666666666667	Gbp2	Mt3	Syngr4
56	Blood	Gbp2 Mt3 Vcam1	0.608695652173913	0.5	0.666666666666667	Gbp2	Mt3	Vcam1
56	Blood	Gbp2 Nebl Notch3	0.652173913043478	0.625	0.666666666666667	Gbp2	Nebl	Notch3
56	Blood	Gbp2 Nebl Pbk	0.652173913043478	0.625	0.666666666666667	Gbp2	Nebl	Pbk
56	Blood	Gbp2 Nebl Pif1	0.695652173913043	0.625	0.733333333333333	Gbp2	Nebl	Pif1
56	Blood	Gbp2 Nebl Rorc	0.652173913043478	0.625	0.666666666666667	Gbp2	Nebl	Rorc
56	Blood	Gbp2 Nebl Stil	0.608695652173913	0.375	0.733333333333333	Gbp2	Nebl	Stil
56	Blood	Gbp2 Nebl Syngr4	0.608695652173913	0.5	0.666666666666667	Gbp2	Nebl	Syngr4
56	Blood	Gbp2 Nebl Vcam1	0.608695652173913	0.5	0.666666666666667	Gbp2	Nebl	Vcam1
56	Blood	Gbp2 Notch3 Pbk	0.652173913043478	0.75	0.6	Gbp2	Notch3	Pbk
56	Blood	Gbp2 Notch3 Rorc	0.695652173913043	0.625	0.733333333333333	Gbp2	Notch3	Rorc
56	Blood	Gbp2 Notch3 Stil	0.608695652173913	0.5	0.666666666666667	Gbp2	Notch3	Stil
56	Blood	Gbp2 Notch3 Syngr4	0.695652173913043	0.75	0.666666666666667	Gbp2	Notch3	Syngr4
56	Blood	Gbp2 Notch3 Vcam1	0.695652173913043	0.75	0.666666666666667	Gbp2	Notch3	Vcam1
56	Blood	Gbp2 Pbk Pif1	0.608695652173913	0.625	0.6	Gbp2	Pbk	Pif1
56	Blood	Gbp2 Pbk Rorc	0.695652173913043	0.75	0.666666666666667	Gbp2	Pbk	Rorc
56	Blood	Gbp2 Pbk Stil	0.608695652173913	0.5	0.666666666666667	Gbp2	Pbk	Stil
56	Blood	Gbp2 Pbk Syngr4	0.695652173913043	0.75	0.666666666666667	Gbp2	Pbk	Syngr4
56	Blood	Gbp2 Pbk Vcam1	0.565217391304348	0.625	0.533333333333333	Gbp2	Pbk	Vcam1
56	Blood	Gbp2 Pif1 Rorc	0.695652173913043	0.625	0.733333333333333	Gbp2	Pif1	Rorc
56	Blood	Gbp2 Pif1 Stil	0.608695652173913	0.5	0.666666666666667	Gbp2	Pif1	Stil
56	Blood	Gbp2 Pif1 Syngr4	0.608695652173913	0.625	0.6	Gbp2	Pif1	Syngr4
56	Blood	Gbp2 Pif1 Vcam1	0.652173913043478	0.625	0.666666666666667	Gbp2	Pif1	Vcam1
56	Blood	Gbp2 Rorc Stil	0.652173913043478	0.5	0.733333333333333	Gbp2	Rorc	Stil
56	Blood	Gbp2 Rorc Syngr4	0.695652173913043	0.625	0.733333333333333	Gbp2	Rorc	Syngr4
56	Blood	Gbp2 Rorc Vcam1	0.695652173913043	0.625	0.733333333333333	Gbp2	Rorc	Vcam1
56	Blood	Gbp2 Stil Syngr4	0.565217391304348	0.375	0.666666666666667	Gbp2	Stil	Syngr4
56	Blood	Gbp2 Stil Vcam1	0.608695652173913	0.375	0.733333333333333	Gbp2	Stil	Vcam1
56	Blood	Gbp2 Syngr4 Vcam1	0.565217391304348	0.5	0.6	Gbp2	Syngr4	Vcam1
56	Blood	Gzmb Gzmk Ifng	0.391304347826087	0.125	0.533333333333333	Gzmb	Gzmk	Ifng
56	Blood	Gzmb Gzmk Irx3	0.260869565217391	0.25	0.266666666666667	Gzmb	Gzmk	Irx3
56	Blood	Gzmb Gzmk Mt3	0.391304347826087	0.125	0.533333333333333	Gzmb	Gzmk	Mt3
56	Blood	Gzmb Gzmk Nebl	0.652173913043478	0.625	0.666666666666667	Gzmb	Gzmk	Nebl
56	Blood	Gzmb Gzmk Notch3	0.478260869565217	0.375	0.533333333333333	Gzmb	Gzmk	Notch3
56	Blood	Gzmb Gzmk Pbk	0.521739130434783	0.375	0.6	Gzmb	Gzmk	Pbk
56	Blood	Gzmb Gzmk Pif1	0.521739130434783	0.375	0.6	Gzmb	Gzmk	Pif1
56	Blood	Gzmb Gzmk Rorc	0.434782608695652	0.375	0.466666666666667	Gzmb	Gzmk	Rorc
56	Blood	Gzmb Gzmk Stil	0.304347826086957	0	0.466666666666667	Gzmb	Gzmk	Stil
56	Blood	Gzmb Gzmk Syngr4	0.304347826086957	0.125	0.4	Gzmb	Gzmk	Syngr4
56	Blood	Gzmb Gzmk Vcam1	0.0434782608695652	0.125	0	Gzmb	Gzmk	Vcam1
56	Blood	Gzmb Ifng Irx3	0.521739130434783	0.5	0.533333333333333	Gzmb	Ifng	Irx3
56	Blood	Gzmb Ifng Mt3	0.391304347826087	0.25	0.466666666666667	Gzmb	Ifng	Mt3
56	Blood	Gzmb Ifng Nebl	0.652173913043478	0.5	0.733333333333333	Gzmb	Ifng	Nebl
56	Blood	Gzmb Ifng Notch3	0.434782608695652	0.375	0.466666666666667	Gzmb	Ifng	Notch3
56	Blood	Gzmb Ifng Pbk	0.565217391304348	0.625	0.533333333333333	Gzmb	Ifng	Pbk
56	Blood	Gzmb Ifng Pif1	0.478260869565217	0.25	0.6	Gzmb	Ifng	Pif1
56	Blood	Gzmb Ifng Rorc	0.608695652173913	0.625	0.6	Gzmb	Ifng	Rorc
56	Blood	Gzmb Ifng Stil	0.478260869565217	0.25	0.6	Gzmb	Ifng	Stil
56	Blood	Gzmb Ifng Syngr4	0.434782608695652	0.25	0.533333333333333	Gzmb	Ifng	Syngr4
56	Blood	Gzmb Ifng Vcam1	0.347826086956522	0.125	0.466666666666667	Gzmb	Ifng	Vcam1
56	Blood	Gzmb Irx3 Mt3	0.260869565217391	0.375	0.2	Gzmb	Irx3	Mt3
56	Blood	Gzmb Irx3 Nebl	0.652173913043478	0.625	0.666666666666667	Gzmb	Irx3	Nebl
56	Blood	Gzmb Irx3 Notch3	0.608695652173913	0.375	0.733333333333333	Gzmb	Irx3	Notch3
56	Blood	Gzmb Irx3 Pbk	0.565217391304348	0.625	0.533333333333333	Gzmb	Irx3	Pbk
56	Blood	Gzmb Irx3 Pif1	0.521739130434783	0.375	0.6	Gzmb	Irx3	Pif1
56	Blood	Gzmb Irx3 Rorc	0.652173913043478	0.625	0.666666666666667	Gzmb	Irx3	Rorc
56	Blood	Gzmb Irx3 Stil	0.521739130434783	0.375	0.6	Gzmb	Irx3	Stil
56	Blood	Gzmb Irx3 Syngr4	0.347826086956522	0.375	0.333333333333333	Gzmb	Irx3	Syngr4
56	Blood	Gzmb Irx3 Vcam1	0.304347826086957	0.375	0.266666666666667	Gzmb	Irx3	Vcam1
56	Blood	Gzmb Mt3 Nebl	0.652173913043478	0.625	0.666666666666667	Gzmb	Mt3	Nebl
56	Blood	Gzmb Mt3 Notch3	0.478260869565217	0.375	0.533333333333333	Gzmb	Mt3	Notch3
56	Blood	Gzmb Mt3 Pbk	0.521739130434783	0.625	0.466666666666667	Gzmb	Mt3	Pbk
56	Blood	Gzmb Mt3 Pif1	0.434782608695652	0.375	0.466666666666667	Gzmb	Mt3	Pif1
56	Blood	Gzmb Mt3 Rorc	0.478260869565217	0.375	0.533333333333333	Gzmb	Mt3	Rorc
56	Blood	Gzmb Mt3 Stil	0.260869565217391	0	0.4	Gzmb	Mt3	Stil
56	Blood	Gzmb Mt3 Syngr4	0.260869565217391	0.125	0.333333333333333	Gzmb	Mt3	Syngr4
56	Blood	Gzmb Mt3 Vcam1	0.217391304347826	0	0.333333333333333	Gzmb	Mt3	Vcam1
56	Blood	Gzmb Nebl Notch3	0.652173913043478	0.5	0.733333333333333	Gzmb	Nebl	Notch3
56	Blood	Gzmb Nebl Pbk	0.565217391304348	0.5	0.6	Gzmb	Nebl	Pbk
56	Blood	Gzmb Nebl Pif1	0.565217391304348	0.5	0.6	Gzmb	Nebl	Pif1
56	Blood	Gzmb Nebl Rorc	0.565217391304348	0.5	0.6	Gzmb	Nebl	Rorc
56	Blood	Gzmb Nebl Stil	0.521739130434783	0.375	0.6	Gzmb	Nebl	Stil
56	Blood	Gzmb Nebl Syngr4	0.565217391304348	0.5	0.6	Gzmb	Nebl	Syngr4
56	Blood	Gzmb Nebl Vcam1	0.608695652173913	0.625	0.6	Gzmb	Nebl	Vcam1
56	Blood	Gzmb Notch3 Pbk	0.565217391304348	0.5	0.6	Gzmb	Notch3	Pbk
56	Blood	Gzmb Notch3 Pif1	0.391304347826087	0.25	0.466666666666667	Gzmb	Notch3	Pif1
56	Blood	Gzmb Notch3 Rorc	0.478260869565217	0.375	0.533333333333333	Gzmb	Notch3	Rorc
56	Blood	Gzmb Notch3 Stil	0.521739130434783	0.25	0.666666666666667	Gzmb	Notch3	Stil
56	Blood	Gzmb Notch3 Syngr4	0.521739130434783	0.375	0.6	Gzmb	Notch3	Syngr4
56	Blood	Gzmb Notch3 Vcam1	0.565217391304348	0.5	0.6	Gzmb	Notch3	Vcam1
56	Blood	Gzmb Pbk Pif1	0.565217391304348	0.5	0.6	Gzmb	Pbk	Pif1
56	Blood	Gzmb Pbk Rorc	0.608695652173913	0.625	0.6	Gzmb	Pbk	Rorc
56	Blood	Gzmb Pbk Stil	0.521739130434783	0.5	0.533333333333333	Gzmb	Pbk	Stil
56	Blood	Gzmb Pbk Syngr4	0.521739130434783	0.5	0.533333333333333	Gzmb	Pbk	Syngr4
56	Blood	Gzmb Pbk Vcam1	0.478260869565217	0.375	0.533333333333333	Gzmb	Pbk	Vcam1
56	Blood	Gzmb Pif1 Rorc	0.347826086956522	0.25	0.4	Gzmb	Pif1	Rorc
56	Blood	Gzmb Pif1 Stil	0.391304347826087	0.25	0.466666666666667	Gzmb	Pif1	Stil
56	Blood	Gzmb Pif1 Syngr4	0.478260869565217	0.375	0.533333333333333	Gzmb	Pif1	Syngr4
56	Blood	Gzmb Pif1 Vcam1	0.478260869565217	0.375	0.533333333333333	Gzmb	Pif1	Vcam1
56	Blood	Gzmb Rorc Stil	0.608695652173913	0.5	0.666666666666667	Gzmb	Rorc	Stil
56	Blood	Gzmb Rorc Syngr4	0.521739130434783	0.5	0.533333333333333	Gzmb	Rorc	Syngr4
56	Blood	Gzmb Rorc Vcam1	0.478260869565217	0.375	0.533333333333333	Gzmb	Rorc	Vcam1
56	Blood	Gzmb Stil Syngr4	0.347826086956522	0	0.533333333333333	Gzmb	Stil	Syngr4
56	Blood	Gzmb Stil Vcam1	0.304347826086957	0	0.466666666666667	Gzmb	Stil	Vcam1
56	Blood	Gzmb Syngr4 Vcam1	0	0	0	Gzmb	Syngr4	Vcam1
56	Blood	Gzmk Ifng Irx3	0.565217391304348	0.5	0.6	Gzmk	Ifng	Irx3
56	Blood	Gzmk Ifng Mt3	0.434782608695652	0.25	0.533333333333333	Gzmk	Ifng	Mt3
56	Blood	Gzmk Ifng Nebl	0.652173913043478	0.5	0.733333333333333	Gzmk	Ifng	Nebl
56	Blood	Gzmk Ifng Notch3	0.391304347826087	0.375	0.4	Gzmk	Ifng	Notch3
56	Blood	Gzmk Ifng Pbk	0.608695652173913	0.625	0.6	Gzmk	Ifng	Pbk
56	Blood	Gzmk Ifng Pif1	0.608695652173913	0.625	0.6	Gzmk	Ifng	Pif1
56	Blood	Gzmk Ifng Rorc	0.652173913043478	0.625	0.666666666666667	Gzmk	Ifng	Rorc
56	Blood	Gzmk Ifng Stil	0.434782608695652	0.125	0.6	Gzmk	Ifng	Stil
56	Blood	Gzmk Ifng Syngr4	0.391304347826087	0.25	0.466666666666667	Gzmk	Ifng	Syngr4
56	Blood	Gzmk Ifng Vcam1	0.304347826086957	0.125	0.4	Gzmk	Ifng	Vcam1
56	Blood	Gzmk Irx3 Mt3	0.304347826086957	0.5	0.2	Gzmk	Irx3	Mt3
56	Blood	Gzmk Irx3 Nebl	0.608695652173913	0.5	0.666666666666667	Gzmk	Irx3	Nebl
56	Blood	Gzmk Irx3 Notch3	0.565217391304348	0.5	0.6	Gzmk	Irx3	Notch3
56	Blood	Gzmk Irx3 Pbk	0.565217391304348	0.5	0.6	Gzmk	Irx3	Pbk
56	Blood	Gzmk Irx3 Pif1	0.565217391304348	0.625	0.533333333333333	Gzmk	Irx3	Pif1
56	Blood	Gzmk Irx3 Rorc	0.565217391304348	0.5	0.6	Gzmk	Irx3	Rorc
56	Blood	Gzmk Irx3 Stil	0.521739130434783	0.375	0.6	Gzmk	Irx3	Stil
56	Blood	Gzmk Irx3 Syngr4	0.304347826086957	0.375	0.266666666666667	Gzmk	Irx3	Syngr4
56	Blood	Gzmk Irx3 Vcam1	0.304347826086957	0.375	0.266666666666667	Gzmk	Irx3	Vcam1
56	Blood	Gzmk Mt3 Nebl	0.521739130434783	0.375	0.6	Gzmk	Mt3	Nebl
56	Blood	Gzmk Mt3 Notch3	0.478260869565217	0.375	0.533333333333333	Gzmk	Mt3	Notch3
56	Blood	Gzmk Mt3 Pbk	0.478260869565217	0.375	0.533333333333333	Gzmk	Mt3	Pbk
56	Blood	Gzmk Mt3 Pif1	0.521739130434783	0.5	0.533333333333333	Gzmk	Mt3	Pif1
56	Blood	Gzmk Mt3 Rorc	0.521739130434783	0.375	0.6	Gzmk	Mt3	Rorc
56	Blood	Gzmk Mt3 Stil	0.478260869565217	0.25	0.6	Gzmk	Mt3	Stil
56	Blood	Gzmk Mt3 Syngr4	0.391304347826087	0.125	0.533333333333333	Gzmk	Mt3	Syngr4
56	Blood	Gzmk Mt3 Vcam1	0.304347826086957	0.125	0.4	Gzmk	Mt3	Vcam1
56	Blood	Gzmk Nebl Notch3	0.565217391304348	0.375	0.666666666666667	Gzmk	Nebl	Notch3
56	Blood	Gzmk Nebl Pbk	0.652173913043478	0.5	0.733333333333333	Gzmk	Nebl	Pbk
56	Blood	Gzmk Nebl Pif1	0.695652173913043	0.625	0.733333333333333	Gzmk	Nebl	Pif1
56	Blood	Gzmk Nebl Rorc	0.695652173913043	0.5	0.8	Gzmk	Nebl	Rorc
56	Blood	Gzmk Nebl Stil	0.608695652173913	0.375	0.733333333333333	Gzmk	Nebl	Stil
56	Blood	Gzmk Nebl Syngr4	0.521739130434783	0.5	0.533333333333333	Gzmk	Nebl	Syngr4
56	Blood	Gzmk Nebl Vcam1	0.608695652173913	0.5	0.666666666666667	Gzmk	Nebl	Vcam1
56	Blood	Gzmk Notch3 Pbk	0.565217391304348	0.5	0.6	Gzmk	Notch3	Pbk
56	Blood	Gzmk Notch3 Pif1	0.478260869565217	0.375	0.533333333333333	Gzmk	Notch3	Pif1
56	Blood	Gzmk Notch3 Rorc	0.521739130434783	0.375	0.6	Gzmk	Notch3	Rorc
56	Blood	Gzmk Notch3 Stil	0.565217391304348	0.375	0.666666666666667	Gzmk	Notch3	Stil
56	Blood	Gzmk Notch3 Syngr4	0.565217391304348	0.5	0.6	Gzmk	Notch3	Syngr4
56	Blood	Gzmk Notch3 Vcam1	0.565217391304348	0.5	0.6	Gzmk	Notch3	Vcam1
56	Blood	Gzmk Pbk Pif1	0.565217391304348	0.25	0.733333333333333	Gzmk	Pbk	Pif1
56	Blood	Gzmk Pbk Rorc	0.565217391304348	0.5	0.6	Gzmk	Pbk	Rorc
56	Blood	Gzmk Pbk Stil	0.565217391304348	0.375	0.666666666666667	Gzmk	Pbk	Stil
56	Blood	Gzmk Pbk Syngr4	0.521739130434783	0.5	0.533333333333333	Gzmk	Pbk	Syngr4
56	Blood	Gzmk Pbk Vcam1	0.478260869565217	0.375	0.533333333333333	Gzmk	Pbk	Vcam1
56	Blood	Gzmk Pif1 Rorc	0.478260869565217	0.25	0.6	Gzmk	Pif1	Rorc
56	Blood	Gzmk Pif1 Stil	0.608695652173913	0.5	0.666666666666667	Gzmk	Pif1	Stil
56	Blood	Gzmk Pif1 Syngr4	0.478260869565217	0.5	0.466666666666667	Gzmk	Pif1	Syngr4
56	Blood	Gzmk Pif1 Vcam1	0.565217391304348	0.5	0.6	Gzmk	Pif1	Vcam1
56	Blood	Gzmk Rorc Stil	0.608695652173913	0.375	0.733333333333333	Gzmk	Rorc	Stil
56	Blood	Gzmk Rorc Syngr4	0.521739130434783	0.375	0.6	Gzmk	Rorc	Syngr4
56	Blood	Gzmk Rorc Vcam1	0.565217391304348	0.375	0.666666666666667	Gzmk	Rorc	Vcam1
56	Blood	Gzmk Stil Syngr4	0.304347826086957	0	0.466666666666667	Gzmk	Stil	Syngr4
56	Blood	Gzmk Stil Vcam1	0.304347826086957	0.125	0.4	Gzmk	Stil	Vcam1
56	Blood	Gzmk Syngr4 Vcam1	0.130434782608696	0.125	0.133333333333333	Gzmk	Syngr4	Vcam1
56	Blood	Ifng Irx3 Mt3	0.521739130434783	0.625	0.466666666666667	Ifng	Irx3	Mt3
56	Blood	Ifng Irx3 Nebl	0.608695652173913	0.5	0.666666666666667	Ifng	Irx3	Nebl
56	Blood	Ifng Irx3 Notch3	0.521739130434783	0.625	0.466666666666667	Ifng	Irx3	Notch3
56	Blood	Ifng Irx3 Pbk	0.521739130434783	0.625	0.466666666666667	Ifng	Irx3	Pbk
56	Blood	Ifng Irx3 Pif1	0.521739130434783	0.5	0.533333333333333	Ifng	Irx3	Pif1
56	Blood	Ifng Irx3 Rorc	0.565217391304348	0.625	0.533333333333333	Ifng	Irx3	Rorc
56	Blood	Ifng Irx3 Stil	0.565217391304348	0.5	0.6	Ifng	Irx3	Stil
56	Blood	Ifng Irx3 Syngr4	0.434782608695652	0.5	0.4	Ifng	Irx3	Syngr4
56	Blood	Ifng Irx3 Vcam1	0.391304347826087	0.375	0.4	Ifng	Irx3	Vcam1
56	Blood	Ifng Mt3 Nebl	0.565217391304348	0.375	0.666666666666667	Ifng	Mt3	Nebl
56	Blood	Ifng Mt3 Notch3	0.565217391304348	0.625	0.533333333333333	Ifng	Mt3	Notch3
56	Blood	Ifng Mt3 Pbk	0.565217391304348	0.625	0.533333333333333	Ifng	Mt3	Pbk
56	Blood	Ifng Mt3 Pif1	0.565217391304348	0.5	0.6	Ifng	Mt3	Pif1
56	Blood	Ifng Mt3 Rorc	0.521739130434783	0.375	0.6	Ifng	Mt3	Rorc
56	Blood	Ifng Mt3 Stil	0.521739130434783	0.5	0.533333333333333	Ifng	Mt3	Stil
56	Blood	Ifng Mt3 Syngr4	0.478260869565217	0.375	0.533333333333333	Ifng	Mt3	Syngr4
56	Blood	Ifng Mt3 Vcam1	0.434782608695652	0.375	0.466666666666667	Ifng	Mt3	Vcam1
56	Blood	Ifng Nebl Notch3	0.478260869565217	0.375	0.533333333333333	Ifng	Nebl	Notch3
56	Blood	Ifng Nebl Pbk	0.608695652173913	0.5	0.666666666666667	Ifng	Nebl	Pbk
56	Blood	Ifng Nebl Pif1	0.695652173913043	0.625	0.733333333333333	Ifng	Nebl	Pif1
56	Blood	Ifng Nebl Rorc	0.565217391304348	0.375	0.666666666666667	Ifng	Nebl	Rorc
56	Blood	Ifng Nebl Stil	0.608695652173913	0.5	0.666666666666667	Ifng	Nebl	Stil
56	Blood	Ifng Nebl Syngr4	0.608695652173913	0.5	0.666666666666667	Ifng	Nebl	Syngr4
56	Blood	Ifng Nebl Vcam1	0.565217391304348	0.375	0.666666666666667	Ifng	Nebl	Vcam1
56	Blood	Ifng Notch3 Pbk	0.565217391304348	0.625	0.533333333333333	Ifng	Notch3	Pbk
56	Blood	Ifng Notch3 Pif1	0.521739130434783	0.375	0.6	Ifng	Notch3	Pif1
56	Blood	Ifng Notch3 Rorc	0.608695652173913	0.375	0.733333333333333	Ifng	Notch3	Rorc
56	Blood	Ifng Notch3 Stil	0.521739130434783	0.375	0.6	Ifng	Notch3	Stil
56	Blood	Ifng Notch3 Syngr4	0.478260869565217	0.375	0.533333333333333	Ifng	Notch3	Syngr4
56	Blood	Ifng Notch3 Vcam1	0.521739130434783	0.375	0.6	Ifng	Notch3	Vcam1
56	Blood	Ifng Pbk Pif1	0.521739130434783	0.5	0.533333333333333	Ifng	Pbk	Pif1
56	Blood	Ifng Pbk Rorc	0.565217391304348	0.625	0.533333333333333	Ifng	Pbk	Rorc
56	Blood	Ifng Pbk Stil	0.521739130434783	0.375	0.6	Ifng	Pbk	Stil
56	Blood	Ifng Pbk Syngr4	0.478260869565217	0.5	0.466666666666667	Ifng	Pbk	Syngr4
56	Blood	Ifng Pbk Vcam1	0.521739130434783	0.5	0.533333333333333	Ifng	Pbk	Vcam1
56	Blood	Ifng Pif1 Rorc	0.565217391304348	0.375	0.666666666666667	Ifng	Pif1	Rorc
56	Blood	Ifng Pif1 Stil	0.521739130434783	0.375	0.6	Ifng	Pif1	Stil
56	Blood	Ifng Pif1 Syngr4	0.434782608695652	0.25	0.533333333333333	Ifng	Pif1	Syngr4
56	Blood	Ifng Pif1 Vcam1	0.478260869565217	0.375	0.533333333333333	Ifng	Pif1	Vcam1
56	Blood	Ifng Rorc Stil	0.521739130434783	0.375	0.6	Ifng	Rorc	Stil
56	Blood	Ifng Rorc Syngr4	0.608695652173913	0.625	0.6	Ifng	Rorc	Syngr4
56	Blood	Ifng Rorc Vcam1	0.608695652173913	0.625	0.6	Ifng	Rorc	Vcam1
56	Blood	Ifng Stil Syngr4	0.478260869565217	0.25	0.6	Ifng	Stil	Syngr4
56	Blood	Ifng Stil Vcam1	0.434782608695652	0.25	0.533333333333333	Ifng	Stil	Vcam1
56	Blood	Ifng Syngr4 Vcam1	0.434782608695652	0.25	0.533333333333333	Ifng	Syngr4	Vcam1
56	Blood	Irx3 Mt3 Nebl	0.608695652173913	0.5	0.666666666666667	Irx3	Mt3	Nebl
56	Blood	Irx3 Mt3 Notch3	0.521739130434783	0.5	0.533333333333333	Irx3	Mt3	Notch3
56	Blood	Irx3 Mt3 Pbk	0.478260869565217	0.5	0.466666666666667	Irx3	Mt3	Pbk
56	Blood	Irx3 Mt3 Pif1	0.565217391304348	0.625	0.533333333333333	Irx3	Mt3	Pif1
56	Blood	Irx3 Mt3 Rorc	0.521739130434783	0.5	0.533333333333333	Irx3	Mt3	Rorc
56	Blood	Irx3 Mt3 Stil	0.608695652173913	0.625	0.6	Irx3	Mt3	Stil
56	Blood	Irx3 Mt3 Syngr4	0.304347826086957	0.5	0.2	Irx3	Mt3	Syngr4
56	Blood	Irx3 Mt3 Vcam1	0.304347826086957	0.5	0.2	Irx3	Mt3	Vcam1
56	Blood	Irx3 Nebl Notch3	0.652173913043478	0.75	0.6	Irx3	Nebl	Notch3
56	Blood	Irx3 Nebl Pbk	0.608695652173913	0.625	0.6	Irx3	Nebl	Pbk
56	Blood	Irx3 Nebl Pif1	0.695652173913043	0.625	0.733333333333333	Irx3	Nebl	Pif1
56	Blood	Irx3 Nebl Rorc	0.695652173913043	0.625	0.733333333333333	Irx3	Nebl	Rorc
56	Blood	Irx3 Nebl Stil	0.695652173913043	0.625	0.733333333333333	Irx3	Nebl	Stil
56	Blood	Irx3 Nebl Syngr4	0.652173913043478	0.625	0.666666666666667	Irx3	Nebl	Syngr4
56	Blood	Irx3 Nebl Vcam1	0.695652173913043	0.625	0.733333333333333	Irx3	Nebl	Vcam1
56	Blood	Irx3 Notch3 Pbk	0.608695652173913	0.625	0.6	Irx3	Notch3	Pbk
56	Blood	Irx3 Notch3 Pif1	0.565217391304348	0.5	0.6	Irx3	Notch3	Pif1
56	Blood	Irx3 Notch3 Rorc	0.652173913043478	0.625	0.666666666666667	Irx3	Notch3	Rorc
56	Blood	Irx3 Notch3 Stil	0.521739130434783	0.5	0.533333333333333	Irx3	Notch3	Stil
56	Blood	Irx3 Notch3 Syngr4	0.695652173913043	0.625	0.733333333333333	Irx3	Notch3	Syngr4
56	Blood	Irx3 Notch3 Vcam1	0.521739130434783	0.5	0.533333333333333	Irx3	Notch3	Vcam1
56	Blood	Irx3 Pbk Pif1	0.565217391304348	0.5	0.6	Irx3	Pbk	Pif1
56	Blood	Irx3 Pbk Rorc	0.565217391304348	0.625	0.533333333333333	Irx3	Pbk	Rorc
56	Blood	Irx3 Pbk Stil	0.521739130434783	0.5	0.533333333333333	Irx3	Pbk	Stil
56	Blood	Irx3 Pbk Syngr4	0.521739130434783	0.625	0.466666666666667	Irx3	Pbk	Syngr4
56	Blood	Irx3 Pbk Vcam1	0.478260869565217	0.5	0.466666666666667	Irx3	Pbk	Vcam1
56	Blood	Irx3 Pif1 Rorc	0.565217391304348	0.625	0.533333333333333	Irx3	Pif1	Rorc
56	Blood	Irx3 Pif1 Stil	0.608695652173913	0.625	0.6	Irx3	Pif1	Stil
56	Blood	Irx3 Pif1 Syngr4	0.521739130434783	0.5	0.533333333333333	Irx3	Pif1	Syngr4
56	Blood	Irx3 Pif1 Vcam1	0.521739130434783	0.5	0.533333333333333	Irx3	Pif1	Vcam1
56	Blood	Irx3 Rorc Stil	0.565217391304348	0.625	0.533333333333333	Irx3	Rorc	Stil
56	Blood	Irx3 Rorc Syngr4	0.565217391304348	0.625	0.533333333333333	Irx3	Rorc	Syngr4
56	Blood	Irx3 Rorc Vcam1	0.478260869565217	0.5	0.466666666666667	Irx3	Rorc	Vcam1
56	Blood	Irx3 Stil Syngr4	0.521739130434783	0.5	0.533333333333333	Irx3	Stil	Syngr4
56	Blood	Irx3 Stil Vcam1	0.478260869565217	0.5	0.466666666666667	Irx3	Stil	Vcam1
56	Blood	Irx3 Syngr4 Vcam1	0.391304347826087	0.625	0.266666666666667	Irx3	Syngr4	Vcam1
56	Blood	Mt3 Nebl Notch3	0.565217391304348	0.375	0.666666666666667	Mt3	Nebl	Notch3
56	Blood	Mt3 Nebl Pbk	0.608695652173913	0.5	0.666666666666667	Mt3	Nebl	Pbk
56	Blood	Mt3 Nebl Pif1	0.652173913043478	0.5	0.733333333333333	Mt3	Nebl	Pif1
56	Blood	Mt3 Nebl Rorc	0.521739130434783	0.25	0.666666666666667	Mt3	Nebl	Rorc
56	Blood	Mt3 Nebl Stil	0.565217391304348	0.375	0.666666666666667	Mt3	Nebl	Stil
56	Blood	Mt3 Nebl Syngr4	0.478260869565217	0.375	0.533333333333333	Mt3	Nebl	Syngr4
56	Blood	Mt3 Nebl Vcam1	0.608695652173913	0.375	0.733333333333333	Mt3	Nebl	Vcam1
56	Blood	Mt3 Notch3 Pbk	0.521739130434783	0.5	0.533333333333333	Mt3	Notch3	Pbk
56	Blood	Mt3 Notch3 Pif1	0.608695652173913	0.5	0.666666666666667	Mt3	Notch3	Pif1
56	Blood	Mt3 Notch3 Rorc	0.478260869565217	0.375	0.533333333333333	Mt3	Notch3	Rorc
56	Blood	Mt3 Notch3 Stil	0.521739130434783	0.375	0.6	Mt3	Notch3	Stil
56	Blood	Mt3 Notch3 Syngr4	0.521739130434783	0.375	0.6	Mt3	Notch3	Syngr4
56	Blood	Mt3 Notch3 Vcam1	0.565217391304348	0.5	0.6	Mt3	Notch3	Vcam1
56	Blood	Mt3 Pbk Pif1	0.565217391304348	0.5	0.6	Mt3	Pbk	Pif1
56	Blood	Mt3 Pbk Rorc	0.521739130434783	0.5	0.533333333333333	Mt3	Pbk	Rorc
56	Blood	Mt3 Pbk Stil	0.565217391304348	0.375	0.666666666666667	Mt3	Pbk	Stil
56	Blood	Mt3 Pbk Syngr4	0.478260869565217	0.5	0.466666666666667	Mt3	Pbk	Syngr4
56	Blood	Mt3 Pbk Vcam1	0.521739130434783	0.375	0.6	Mt3	Pbk	Vcam1
56	Blood	Mt3 Pif1 Rorc	0.565217391304348	0.5	0.6	Mt3	Pif1	Rorc
56	Blood	Mt3 Pif1 Stil	0.608695652173913	0.5	0.666666666666667	Mt3	Pif1	Stil
56	Blood	Mt3 Pif1 Syngr4	0.521739130434783	0.5	0.533333333333333	Mt3	Pif1	Syngr4
56	Blood	Mt3 Pif1 Vcam1	0.478260869565217	0.375	0.533333333333333	Mt3	Pif1	Vcam1
56	Blood	Mt3 Rorc Stil	0.608695652173913	0.375	0.733333333333333	Mt3	Rorc	Stil
56	Blood	Mt3 Rorc Syngr4	0.521739130434783	0.375	0.6	Mt3	Rorc	Syngr4
56	Blood	Mt3 Rorc Vcam1	0.521739130434783	0.25	0.666666666666667	Mt3	Rorc	Vcam1
56	Blood	Mt3 Stil Syngr4	0.391304347826087	0.125	0.533333333333333	Mt3	Stil	Syngr4
56	Blood	Mt3 Stil Vcam1	0.391304347826087	0.125	0.533333333333333	Mt3	Stil	Vcam1
56	Blood	Mt3 Syngr4 Vcam1	0.304347826086957	0	0.466666666666667	Mt3	Syngr4	Vcam1
56	Blood	Nebl Notch3 Pbk	0.565217391304348	0.625	0.533333333333333	Nebl	Notch3	Pbk
56	Blood	Nebl Notch3 Pif1	0.652173913043478	0.5	0.733333333333333	Nebl	Notch3	Pif1
56	Blood	Nebl Notch3 Rorc	0.608695652173913	0.5	0.666666666666667	Nebl	Notch3	Rorc
56	Blood	Nebl Notch3 Stil	0.608695652173913	0.5	0.666666666666667	Nebl	Notch3	Stil
56	Blood	Nebl Notch3 Syngr4	0.565217391304348	0.375	0.666666666666667	Nebl	Notch3	Syngr4
56	Blood	Nebl Notch3 Vcam1	0.565217391304348	0.5	0.6	Nebl	Notch3	Vcam1
56	Blood	Nebl Pbk Pif1	0.652173913043478	0.5	0.733333333333333	Nebl	Pbk	Pif1
56	Blood	Nebl Pbk Rorc	0.608695652173913	0.5	0.666666666666667	Nebl	Pbk	Rorc
56	Blood	Nebl Pbk Stil	0.565217391304348	0.5	0.6	Nebl	Pbk	Stil
56	Blood	Nebl Pbk Syngr4	0.565217391304348	0.5	0.6	Nebl	Pbk	Syngr4
56	Blood	Nebl Pbk Vcam1	0.608695652173913	0.625	0.6	Nebl	Pbk	Vcam1
56	Blood	Nebl Pif1 Rorc	0.695652173913043	0.625	0.733333333333333	Nebl	Pif1	Rorc
56	Blood	Nebl Pif1 Stil	0.565217391304348	0.5	0.6	Nebl	Pif1	Stil
56	Blood	Nebl Pif1 Syngr4	0.652173913043478	0.625	0.666666666666667	Nebl	Pif1	Syngr4
56	Blood	Nebl Pif1 Vcam1	0.565217391304348	0.625	0.533333333333333	Nebl	Pif1	Vcam1
56	Blood	Nebl Rorc Stil	0.608695652173913	0.5	0.666666666666667	Nebl	Rorc	Stil
56	Blood	Nebl Rorc Syngr4	0.608695652173913	0.5	0.666666666666667	Nebl	Rorc	Syngr4
56	Blood	Nebl Rorc Vcam1	0.608695652173913	0.625	0.6	Nebl	Rorc	Vcam1
56	Blood	Nebl Stil Syngr4	0.652173913043478	0.5	0.733333333333333	Nebl	Stil	Syngr4
56	Blood	Nebl Stil Vcam1	0.565217391304348	0.375	0.666666666666667	Nebl	Stil	Vcam1
56	Blood	Nebl Syngr4 Vcam1	0.565217391304348	0.5	0.6	Nebl	Syngr4	Vcam1
56	Blood	Notch3 Pbk Pif1	0.608695652173913	0.5	0.666666666666667	Notch3	Pbk	Pif1
56	Blood	Notch3 Pbk Rorc	0.565217391304348	0.5	0.6	Notch3	Pbk	Rorc
56	Blood	Notch3 Pbk Stil	0.521739130434783	0.5	0.533333333333333	Notch3	Pbk	Stil
56	Blood	Notch3 Pbk Syngr4	0.608695652173913	0.625	0.6	Notch3	Pbk	Syngr4
56	Blood	Notch3 Pbk Vcam1	0.478260869565217	0.375	0.533333333333333	Notch3	Pbk	Vcam1
56	Blood	Notch3 Pif1 Rorc	0.565217391304348	0.375	0.666666666666667	Notch3	Pif1	Rorc
56	Blood	Notch3 Pif1 Stil	0.521739130434783	0.375	0.6	Notch3	Pif1	Stil
56	Blood	Notch3 Pif1 Syngr4	0.521739130434783	0.5	0.533333333333333	Notch3	Pif1	Syngr4
56	Blood	Notch3 Pif1 Vcam1	0.521739130434783	0.375	0.6	Notch3	Pif1	Vcam1
56	Blood	Notch3 Rorc Stil	0.608695652173913	0.5	0.666666666666667	Notch3	Rorc	Stil
56	Blood	Notch3 Rorc Syngr4	0.521739130434783	0.5	0.533333333333333	Notch3	Rorc	Syngr4
56	Blood	Notch3 Rorc Vcam1	0.565217391304348	0.5	0.6	Notch3	Rorc	Vcam1
56	Blood	Notch3 Stil Syngr4	0.608695652173913	0.5	0.666666666666667	Notch3	Stil	Syngr4
56	Blood	Notch3 Stil Vcam1	0.478260869565217	0.25	0.6	Notch3	Stil	Vcam1
56	Blood	Notch3 Syngr4 Vcam1	0.608695652173913	0.5	0.666666666666667	Notch3	Syngr4	Vcam1
56	Blood	Pbk Pif1 Rorc	0.565217391304348	0.5	0.6	Pbk	Pif1	Rorc
56	Blood	Pbk Pif1 Stil	0.521739130434783	0.5	0.533333333333333	Pbk	Pif1	Stil
56	Blood	Pbk Pif1 Syngr4	0.565217391304348	0.5	0.6	Pbk	Pif1	Syngr4
56	Blood	Pbk Pif1 Vcam1	0.565217391304348	0.5	0.6	Pbk	Pif1	Vcam1
56	Blood	Pbk Rorc Stil	0.521739130434783	0.5	0.533333333333333	Pbk	Rorc	Stil
56	Blood	Pbk Rorc Syngr4	0.565217391304348	0.625	0.533333333333333	Pbk	Rorc	Syngr4
56	Blood	Pbk Rorc Vcam1	0.565217391304348	0.5	0.6	Pbk	Rorc	Vcam1
56	Blood	Pbk Stil Syngr4	0.521739130434783	0.5	0.533333333333333	Pbk	Stil	Syngr4
56	Blood	Pbk Stil Vcam1	0.521739130434783	0.375	0.6	Pbk	Stil	Vcam1
56	Blood	Pbk Syngr4 Vcam1	0.521739130434783	0.5	0.533333333333333	Pbk	Syngr4	Vcam1
56	Blood	Pif1 Rorc Stil	0.521739130434783	0.375	0.6	Pif1	Rorc	Stil
56	Blood	Pif1 Rorc Syngr4	0.521739130434783	0.25	0.666666666666667	Pif1	Rorc	Syngr4
56	Blood	Pif1 Rorc Vcam1	0.434782608695652	0.25	0.533333333333333	Pif1	Rorc	Vcam1
56	Blood	Pif1 Stil Syngr4	0.391304347826087	0.25	0.466666666666667	Pif1	Stil	Syngr4
56	Blood	Pif1 Stil Vcam1	0.434782608695652	0.375	0.466666666666667	Pif1	Stil	Vcam1
56	Blood	Pif1 Syngr4 Vcam1	0.478260869565217	0.375	0.533333333333333	Pif1	Syngr4	Vcam1
56	Blood	Rorc Stil Syngr4	0.608695652173913	0.5	0.666666666666667	Rorc	Stil	Syngr4
56	Blood	Rorc Stil Vcam1	0.478260869565217	0.25	0.6	Rorc	Stil	Vcam1
56	Blood	Rorc Syngr4 Vcam1	0.608695652173913	0.5	0.666666666666667	Rorc	Syngr4	Vcam1
56	Blood	Stil Syngr4 Vcam1	0.391304347826087	0.125	0.533333333333333	Stil	Syngr4	Vcam1

## Sheet: Day 56RE
Day	Tissue	Cytokine	Accuracy	Sensitivity	Specificity	X8	X9	X10
56RE	Blood	Gbp2	0.75	0.75	0.75	Gbp2
56RE	Blood	Gzmk	0.875	0.75	0.9375	Gzmk
56RE	Blood	esm1 Gzmk	0.875	0.875	0.875	esm1	Gzmk
56RE	Blood	cxcl9 Gzmk	0.875	0.75	0.9375	cxcl9	Gzmk
56RE	Blood	cxcl9 Nebl	0.791666666666667	0.75	0.8125	cxcl9	Nebl
56RE	Blood	Arnt2 Gzmk	0.875	0.75	0.9375	Arnt2	Gzmk
56RE	Blood	Cxcl10 Gzmk	0.875	0.75	0.9375	Cxcl10	Gzmk
56RE	Blood	Gbp2 Gzmb	0.833333333333333	0.75	0.875	Gbp2	Gzmb
56RE	Blood	Gbp2 Gzmk	0.833333333333333	0.75	0.875	Gbp2	Gzmk
56RE	Blood	Gbp2 Irx3	0.75	0.75	0.75	Gbp2	Irx3
56RE	Blood	Gbp2 Pbk	0.833333333333333	0.875	0.8125	Gbp2	Pbk
56RE	Blood	Gbp2 Pif1	0.782608695652174	0.75	0.8	Gbp2	Pif1
56RE	Blood	Gbp2 Vcam1	0.75	0.75	0.75	Gbp2	Vcam1
56RE	Blood	Gzmb Gzmk	0.916666666666667	0.875	0.9375	Gzmb	Gzmk
56RE	Blood	Gzmk Irx3	0.916666666666667	0.875	0.9375	Gzmk	Irx3
56RE	Blood	Gzmk Mt3	0.875	0.75	0.9375	Gzmk	Mt3
56RE	Blood	Gzmk Nebl	0.833333333333333	0.75	0.875	Gzmk	Nebl
56RE	Blood	Gzmk Notch3	0.875	0.75	0.9375	Gzmk	Notch3
56RE	Blood	Gzmk Pbk	0.875	0.875	0.875	Gzmk	Pbk
56RE	Blood	Gzmk Pif1	0.869565217391304	0.75	0.933333333333333	Gzmk	Pif1
56RE	Blood	Gzmk Rorc	0.833333333333333	0.75	0.875	Gzmk	Rorc
56RE	Blood	Gzmk Stil	0.875	0.75	0.9375	Gzmk	Stil
56RE	Blood	Gzmk Syngr4	0.869565217391304	0.75	0.933333333333333	Gzmk	Syngr4
56RE	Blood	Gzmk Vcam1	0.833333333333333	0.75	0.875	Gzmk	Vcam1
56RE	Blood	esm1 cxcl9 Gzmk	0.833333333333333	0.75	0.875	esm1	cxcl9	Gzmk
56RE	Blood	esm1 cxcl9 Pbk	0.791666666666667	0.75	0.8125	esm1	cxcl9	Pbk
56RE	Blood	esm1 cxcl9 Vcam1	0.791666666666667	0.75	0.8125	esm1	cxcl9	Vcam1
56RE	Blood	esm1 Arnt2 Gzmk	0.875	0.875	0.875	esm1	Arnt2	Gzmk
56RE	Blood	esm1 Cxcl10 Gzmk	0.833333333333333	0.75	0.875	esm1	Cxcl10	Gzmk
56RE	Blood	esm1 Gbp2 Gzmb	0.875	0.875	0.875	esm1	Gbp2	Gzmb
56RE	Blood	esm1 Gbp2 Gzmk	0.875	0.875	0.875	esm1	Gbp2	Gzmk
56RE	Blood	esm1 Gbp2 Pbk	0.75	0.75	0.75	esm1	Gbp2	Pbk
56RE	Blood	esm1 Gzmb Gzmk	0.916666666666667	1	0.875	esm1	Gzmb	Gzmk
56RE	Blood	esm1 Gzmk Irx3	0.833333333333333	0.75	0.875	esm1	Gzmk	Irx3
56RE	Blood	esm1 Gzmk Mt3	0.833333333333333	0.75	0.875	esm1	Gzmk	Mt3
56RE	Blood	esm1 Gzmk Nebl	0.833333333333333	0.75	0.875	esm1	Gzmk	Nebl
56RE	Blood	esm1 Gzmk Notch3	0.875	0.875	0.875	esm1	Gzmk	Notch3
56RE	Blood	esm1 Gzmk Pbk	0.833333333333333	0.75	0.875	esm1	Gzmk	Pbk
56RE	Blood	esm1 Gzmk Pif1	0.826086956521739	0.75	0.866666666666667	esm1	Gzmk	Pif1
56RE	Blood	esm1 Gzmk Rorc	0.833333333333333	0.75	0.875	esm1	Gzmk	Rorc
56RE	Blood	esm1 Gzmk Stil	0.833333333333333	0.75	0.875	esm1	Gzmk	Stil
56RE	Blood	esm1 Gzmk Syngr4	0.826086956521739	0.75	0.866666666666667	esm1	Gzmk	Syngr4
56RE	Blood	esm1 Gzmk Vcam1	0.791666666666667	0.75	0.8125	esm1	Gzmk	Vcam1
56RE	Blood	cxcl9 Arnt2 Gzmk	0.875	0.75	0.9375	cxcl9	Arnt2	Gzmk
56RE	Blood	cxcl9 Cxcl10 Gzmk	0.875	0.75	0.9375	cxcl9	Cxcl10	Gzmk
56RE	Blood	cxcl9 Gbp2 Gzmk	0.833333333333333	0.75	0.875	cxcl9	Gbp2	Gzmk
56RE	Blood	cxcl9 Gbp2 Pbk	0.833333333333333	0.875	0.8125	cxcl9	Gbp2	Pbk
56RE	Blood	cxcl9 Gzmb Gzmk	0.916666666666667	0.875	0.9375	cxcl9	Gzmb	Gzmk
56RE	Blood	cxcl9 Gzmb Nebl	0.791666666666667	0.75	0.8125	cxcl9	Gzmb	Nebl
56RE	Blood	cxcl9 Gzmk Irx3	0.958333333333333	1	0.9375	cxcl9	Gzmk	Irx3
56RE	Blood	cxcl9 Gzmk Mt3	0.875	0.75	0.9375	cxcl9	Gzmk	Mt3
56RE	Blood	cxcl9 Gzmk Nebl	0.833333333333333	0.75	0.875	cxcl9	Gzmk	Nebl
56RE	Blood	cxcl9 Gzmk Notch3	0.875	0.75	0.9375	cxcl9	Gzmk	Notch3
56RE	Blood	cxcl9 Gzmk Pbk	0.875	0.875	0.875	cxcl9	Gzmk	Pbk
56RE	Blood	cxcl9 Gzmk Pif1	0.869565217391304	0.75	0.933333333333333	cxcl9	Gzmk	Pif1
56RE	Blood	cxcl9 Gzmk Rorc	0.833333333333333	0.75	0.875	cxcl9	Gzmk	Rorc
56RE	Blood	cxcl9 Gzmk Syngr4	0.869565217391304	0.75	0.933333333333333	cxcl9	Gzmk	Syngr4
56RE	Blood	cxcl9 Gzmk Vcam1	0.833333333333333	0.75	0.875	cxcl9	Gzmk	Vcam1
56RE	Blood	cxcl9 Mt3 Nebl	0.791666666666667	0.75	0.8125	cxcl9	Mt3	Nebl
56RE	Blood	cxcl9 Nebl Notch3	0.75	0.75	0.75	cxcl9	Nebl	Notch3
56RE	Blood	cxcl9 Nebl Pif1	0.782608695652174	0.75	0.8	cxcl9	Nebl	Pif1
56RE	Blood	cxcl9 Nebl Vcam1	0.791666666666667	0.75	0.8125	cxcl9	Nebl	Vcam1
56RE	Blood	cxcl9 Pbk Syngr4	0.782608695652174	0.75	0.8	cxcl9	Pbk	Syngr4
56RE	Blood	Arnt2 Cxcl10 Gzmk	0.875	0.75	0.9375	Arnt2	Cxcl10	Gzmk
56RE	Blood	Arnt2 Gbp2 Gzmb	0.833333333333333	0.75	0.875	Arnt2	Gbp2	Gzmb
56RE	Blood	Arnt2 Gbp2 Gzmk	0.833333333333333	0.75	0.875	Arnt2	Gbp2	Gzmk
56RE	Blood	Arnt2 Gbp2 Pbk	0.791666666666667	0.875	0.75	Arnt2	Gbp2	Pbk
56RE	Blood	Arnt2 Gzmb Gzmk	0.916666666666667	0.875	0.9375	Arnt2	Gzmb	Gzmk
56RE	Blood	Arnt2 Gzmk Irx3	0.916666666666667	0.875	0.9375	Arnt2	Gzmk	Irx3
56RE	Blood	Arnt2 Gzmk Mt3	0.875	0.75	0.9375	Arnt2	Gzmk	Mt3
56RE	Blood	Arnt2 Gzmk Nebl	0.833333333333333	0.75	0.875	Arnt2	Gzmk	Nebl
56RE	Blood	Arnt2 Gzmk Notch3	0.875	0.75	0.9375	Arnt2	Gzmk	Notch3
56RE	Blood	Arnt2 Gzmk Pbk	0.875	1	0.8125	Arnt2	Gzmk	Pbk
56RE	Blood	Arnt2 Gzmk Pif1	0.869565217391304	0.75	0.933333333333333	Arnt2	Gzmk	Pif1
56RE	Blood	Arnt2 Gzmk Rorc	0.833333333333333	0.75	0.875	Arnt2	Gzmk	Rorc
56RE	Blood	Arnt2 Gzmk Syngr4	0.869565217391304	0.75	0.933333333333333	Arnt2	Gzmk	Syngr4
56RE	Blood	Arnt2 Gzmk Vcam1	0.833333333333333	0.75	0.875	Arnt2	Gzmk	Vcam1
56RE	Blood	Cxcl10 Gbp2 Gzmb	0.833333333333333	0.75	0.875	Cxcl10	Gbp2	Gzmb
56RE	Blood	Cxcl10 Gbp2 Gzmk	0.833333333333333	0.75	0.875	Cxcl10	Gbp2	Gzmk
56RE	Blood	Cxcl10 Gzmb Gzmk	0.916666666666667	0.875	0.9375	Cxcl10	Gzmb	Gzmk
56RE	Blood	Cxcl10 Gzmk Ifng	0.875	0.75	0.9375	Cxcl10	Gzmk	Ifng
56RE	Blood	Cxcl10 Gzmk Irx3	0.916666666666667	0.875	0.9375	Cxcl10	Gzmk	Irx3
56RE	Blood	Cxcl10 Gzmk Mt3	0.875	0.75	0.9375	Cxcl10	Gzmk	Mt3
56RE	Blood	Cxcl10 Gzmk Nebl	0.875	0.75	0.9375	Cxcl10	Gzmk	Nebl
56RE	Blood	Cxcl10 Gzmk Notch3	0.875	0.75	0.9375	Cxcl10	Gzmk	Notch3
56RE	Blood	Cxcl10 Gzmk Pbk	0.833333333333333	0.75	0.875	Cxcl10	Gzmk	Pbk
56RE	Blood	Cxcl10 Gzmk Pif1	0.869565217391304	0.75	0.933333333333333	Cxcl10	Gzmk	Pif1
56RE	Blood	Cxcl10 Gzmk Rorc	0.833333333333333	0.75	0.875	Cxcl10	Gzmk	Rorc
56RE	Blood	Cxcl10 Gzmk Stil	0.875	0.75	0.9375	Cxcl10	Gzmk	Stil
56RE	Blood	Cxcl10 Gzmk Syngr4	0.869565217391304	0.75	0.933333333333333	Cxcl10	Gzmk	Syngr4
56RE	Blood	Cxcl10 Gzmk Vcam1	0.833333333333333	0.75	0.875	Cxcl10	Gzmk	Vcam1
56RE	Blood	Cxcl10 Ifng Pbk	0.791666666666667	0.75	0.8125	Cxcl10	Ifng	Pbk
56RE	Blood	Cxcl10 Pbk Syngr4	0.826086956521739	0.75	0.866666666666667	Cxcl10	Pbk	Syngr4
56RE	Blood	Gbp2 Gzmb Gzmk	0.875	0.875	0.875	Gbp2	Gzmb	Gzmk
56RE	Blood	Gbp2 Gzmb Ifng	0.833333333333333	0.75	0.875	Gbp2	Gzmb	Ifng
56RE	Blood	Gbp2 Gzmb Irx3	0.791666666666667	0.75	0.8125	Gbp2	Gzmb	Irx3
56RE	Blood	Gbp2 Gzmb Mt3	0.791666666666667	0.75	0.8125	Gbp2	Gzmb	Mt3
56RE	Blood	Gbp2 Gzmb Nebl	0.791666666666667	0.75	0.8125	Gbp2	Gzmb	Nebl
56RE	Blood	Gbp2 Gzmb Notch3	0.833333333333333	0.75	0.875	Gbp2	Gzmb	Notch3
56RE	Blood	Gbp2 Gzmb Pbk	0.833333333333333	0.75	0.875	Gbp2	Gzmb	Pbk
56RE	Blood	Gbp2 Gzmb Pif1	0.826086956521739	0.75	0.866666666666667	Gbp2	Gzmb	Pif1
56RE	Blood	Gbp2 Gzmb Rorc	0.833333333333333	0.75	0.875	Gbp2	Gzmb	Rorc
56RE	Blood	Gbp2 Gzmb Stil	0.833333333333333	0.75	0.875	Gbp2	Gzmb	Stil
56RE	Blood	Gbp2 Gzmb Syngr4	0.826086956521739	0.75	0.866666666666667	Gbp2	Gzmb	Syngr4
56RE	Blood	Gbp2 Gzmb Vcam1	0.833333333333333	0.75	0.875	Gbp2	Gzmb	Vcam1
56RE	Blood	Gbp2 Gzmk Irx3	0.916666666666667	0.875	0.9375	Gbp2	Gzmk	Irx3
56RE	Blood	Gbp2 Gzmk Mt3	0.833333333333333	0.75	0.875	Gbp2	Gzmk	Mt3
56RE	Blood	Gbp2 Gzmk Nebl	0.833333333333333	0.75	0.875	Gbp2	Gzmk	Nebl
56RE	Blood	Gbp2 Gzmk Notch3	0.833333333333333	0.75	0.875	Gbp2	Gzmk	Notch3
56RE	Blood	Gbp2 Gzmk Pbk	0.875	0.875	0.875	Gbp2	Gzmk	Pbk
56RE	Blood	Gbp2 Gzmk Pif1	0.869565217391304	0.75	0.933333333333333	Gbp2	Gzmk	Pif1
56RE	Blood	Gbp2 Gzmk Rorc	0.833333333333333	0.75	0.875	Gbp2	Gzmk	Rorc
56RE	Blood	Gbp2 Gzmk Syngr4	0.826086956521739	0.75	0.866666666666667	Gbp2	Gzmk	Syngr4
56RE	Blood	Gbp2 Gzmk Vcam1	0.791666666666667	0.75	0.8125	Gbp2	Gzmk	Vcam1
56RE	Blood	Gbp2 Ifng Pbk	0.791666666666667	0.75	0.8125	Gbp2	Ifng	Pbk
56RE	Blood	Gbp2 Irx3 Pbk	0.75	0.75	0.75	Gbp2	Irx3	Pbk
56RE	Blood	Gbp2 Irx3 Pif1	0.739130434782609	0.75	0.733333333333333	Gbp2	Irx3	Pif1
56RE	Blood	Gbp2 Irx3 Vcam1	0.75	0.75	0.75	Gbp2	Irx3	Vcam1
56RE	Blood	Gbp2 Mt3 Pbk	0.791666666666667	0.875	0.75	Gbp2	Mt3	Pbk
56RE	Blood	Gbp2 Nebl Pbk	0.833333333333333	0.875	0.8125	Gbp2	Nebl	Pbk
56RE	Blood	Gbp2 Notch3 Pbk	0.791666666666667	0.875	0.75	Gbp2	Notch3	Pbk
56RE	Blood	Gbp2 Notch3 Pif1	0.782608695652174	0.75	0.8	Gbp2	Notch3	Pif1
56RE	Blood	Gbp2 Pbk Pif1	0.869565217391304	0.875	0.866666666666667	Gbp2	Pbk	Pif1
56RE	Blood	Gbp2 Pbk Rorc	0.791666666666667	0.75	0.8125	Gbp2	Pbk	Rorc
56RE	Blood	Gbp2 Pbk Stil	0.791666666666667	0.75	0.8125	Gbp2	Pbk	Stil
56RE	Blood	Gbp2 Pbk Syngr4	0.869565217391304	0.875	0.866666666666667	Gbp2	Pbk	Syngr4
56RE	Blood	Gbp2 Pbk Vcam1	0.791666666666667	0.875	0.75	Gbp2	Pbk	Vcam1
56RE	Blood	Gbp2 Pif1 Syngr4	0.727272727272727	0.75	0.714285714285714	Gbp2	Pif1	Syngr4
56RE	Blood	Gbp2 Pif1 Vcam1	0.782608695652174	0.75	0.8	Gbp2	Pif1	Vcam1
56RE	Blood	Gzmb Gzmk Ifng	0.875	0.75	0.9375	Gzmb	Gzmk	Ifng
56RE	Blood	Gzmb Gzmk Irx3	0.958333333333333	0.875	1	Gzmb	Gzmk	Irx3
56RE	Blood	Gzmb Gzmk Mt3	0.916666666666667	0.875	0.9375	Gzmb	Gzmk	Mt3
56RE	Blood	Gzmb Gzmk Nebl	0.916666666666667	0.875	0.9375	Gzmb	Gzmk	Nebl
56RE	Blood	Gzmb Gzmk Notch3	0.916666666666667	0.875	0.9375	Gzmb	Gzmk	Notch3
56RE	Blood	Gzmb Gzmk Pbk	0.916666666666667	1	0.875	Gzmb	Gzmk	Pbk
56RE	Blood	Gzmb Gzmk Pif1	0.91304347826087	0.875	0.933333333333333	Gzmb	Gzmk	Pif1
56RE	Blood	Gzmb Gzmk Rorc	0.958333333333333	1	0.9375	Gzmb	Gzmk	Rorc
56RE	Blood	Gzmb Gzmk Stil	0.875	0.75	0.9375	Gzmb	Gzmk	Stil
56RE	Blood	Gzmb Gzmk Syngr4	0.91304347826087	0.875	0.933333333333333	Gzmb	Gzmk	Syngr4
56RE	Blood	Gzmb Gzmk Vcam1	0.916666666666667	0.875	0.9375	Gzmb	Gzmk	Vcam1
56RE	Blood	Gzmk Ifng Irx3	0.916666666666667	0.875	0.9375	Gzmk	Ifng	Irx3
56RE	Blood	Gzmk Ifng Pbk	0.833333333333333	0.75	0.875	Gzmk	Ifng	Pbk
56RE	Blood	Gzmk Ifng Vcam1	0.833333333333333	0.75	0.875	Gzmk	Ifng	Vcam1
56RE	Blood	Gzmk Irx3 Mt3	0.916666666666667	0.875	0.9375	Gzmk	Irx3	Mt3
56RE	Blood	Gzmk Irx3 Nebl	0.875	0.875	0.875	Gzmk	Irx3	Nebl
56RE	Blood	Gzmk Irx3 Notch3	0.916666666666667	0.875	0.9375	Gzmk	Irx3	Notch3
56RE	Blood	Gzmk Irx3 Pbk	0.916666666666667	1	0.875	Gzmk	Irx3	Pbk
56RE	Blood	Gzmk Irx3 Pif1	0.91304347826087	0.875	0.933333333333333	Gzmk	Irx3	Pif1
56RE	Blood	Gzmk Irx3 Rorc	0.916666666666667	0.875	0.9375	Gzmk	Irx3	Rorc
56RE	Blood	Gzmk Irx3 Stil	0.875	0.75	0.9375	Gzmk	Irx3	Stil
56RE	Blood	Gzmk Irx3 Syngr4	0.91304347826087	0.875	0.933333333333333	Gzmk	Irx3	Syngr4
56RE	Blood	Gzmk Irx3 Vcam1	0.875	0.75	0.9375	Gzmk	Irx3	Vcam1
56RE	Blood	Gzmk Mt3 Nebl	0.833333333333333	0.75	0.875	Gzmk	Mt3	Nebl
56RE	Blood	Gzmk Mt3 Notch3	0.875	0.75	0.9375	Gzmk	Mt3	Notch3
56RE	Blood	Gzmk Mt3 Pbk	0.875	0.875	0.875	Gzmk	Mt3	Pbk
56RE	Blood	Gzmk Mt3 Pif1	0.869565217391304	0.75	0.933333333333333	Gzmk	Mt3	Pif1
56RE	Blood	Gzmk Mt3 Rorc	0.833333333333333	0.75	0.875	Gzmk	Mt3	Rorc
56RE	Blood	Gzmk Mt3 Syngr4	0.869565217391304	0.75	0.933333333333333	Gzmk	Mt3	Syngr4
56RE	Blood	Gzmk Mt3 Vcam1	0.833333333333333	0.75	0.875	Gzmk	Mt3	Vcam1
56RE	Blood	Gzmk Nebl Notch3	0.833333333333333	0.75	0.875	Gzmk	Nebl	Notch3
56RE	Blood	Gzmk Nebl Pbk	0.875	0.875	0.875	Gzmk	Nebl	Pbk
56RE	Blood	Gzmk Nebl Pif1	0.869565217391304	0.75	0.933333333333333	Gzmk	Nebl	Pif1
56RE	Blood	Gzmk Nebl Rorc	0.833333333333333	0.75	0.875	Gzmk	Nebl	Rorc
56RE	Blood	Gzmk Nebl Syngr4	0.826086956521739	0.75	0.866666666666667	Gzmk	Nebl	Syngr4
56RE	Blood	Gzmk Nebl Vcam1	0.833333333333333	0.75	0.875	Gzmk	Nebl	Vcam1
56RE	Blood	Gzmk Notch3 Pbk	0.833333333333333	0.875	0.8125	Gzmk	Notch3	Pbk
56RE	Blood	Gzmk Notch3 Pif1	0.869565217391304	0.75	0.933333333333333	Gzmk	Notch3	Pif1
56RE	Blood	Gzmk Notch3 Rorc	0.833333333333333	0.75	0.875	Gzmk	Notch3	Rorc
56RE	Blood	Gzmk Notch3 Syngr4	0.869565217391304	0.75	0.933333333333333	Gzmk	Notch3	Syngr4
56RE	Blood	Gzmk Notch3 Vcam1	0.833333333333333	0.75	0.875	Gzmk	Notch3	Vcam1
56RE	Blood	Gzmk Pbk Pif1	0.869565217391304	0.875	0.866666666666667	Gzmk	Pbk	Pif1
56RE	Blood	Gzmk Pbk Rorc	0.875	0.875	0.875	Gzmk	Pbk	Rorc
56RE	Blood	Gzmk Pbk Stil	0.875	0.875	0.875	Gzmk	Pbk	Stil
56RE	Blood	Gzmk Pbk Syngr4	0.869565217391304	0.875	0.866666666666667	Gzmk	Pbk	Syngr4
56RE	Blood	Gzmk Pbk Vcam1	0.875	0.875	0.875	Gzmk	Pbk	Vcam1
56RE	Blood	Gzmk Pif1 Rorc	0.869565217391304	0.75	0.933333333333333	Gzmk	Pif1	Rorc
56RE	Blood	Gzmk Pif1 Stil	0.869565217391304	0.75	0.933333333333333	Gzmk	Pif1	Stil
56RE	Blood	Gzmk Pif1 Syngr4	0.863636363636364	0.75	0.928571428571429	Gzmk	Pif1	Syngr4
56RE	Blood	Gzmk Pif1 Vcam1	0.826086956521739	0.75	0.866666666666667	Gzmk	Pif1	Vcam1
56RE	Blood	Gzmk Rorc Syngr4	0.826086956521739	0.75	0.866666666666667	Gzmk	Rorc	Syngr4
56RE	Blood	Gzmk Rorc Vcam1	0.791666666666667	0.75	0.8125	Gzmk	Rorc	Vcam1
56RE	Blood	Gzmk Stil Vcam1	0.833333333333333	0.75	0.875	Gzmk	Stil	Vcam1
56RE	Blood	Gzmk Syngr4 Vcam1	0.826086956521739	0.75	0.866666666666667	Gzmk	Syngr4	Vcam1
56RE	Blood	esm1	0.75	0.625	0.8125	esm1
56RE	Blood	cxcl9	0.708333333333333	0.5	0.8125	cxcl9
56RE	Blood	Arnt2	0.583333333333333	0	0.875	Arnt2
56RE	Blood	Cxcl10	0.708333333333333	0.625	0.75	Cxcl10
56RE	Blood	Gzmb	0.541666666666667	0.25	0.6875	Gzmb
56RE	Blood	Ifng	0.625	0.5	0.6875	Ifng
56RE	Blood	Irx3	0	0	0	Irx3
56RE	Blood	Mt3	0.5	0.625	0.4375	Mt3
56RE	Blood	Nebl	0.583333333333333	0.5	0.625	Nebl
56RE	Blood	Notch3	0.666666666666667	0.25	0.875	Notch3
56RE	Blood	Pbk	0.583333333333333	0.625	0.5625	Pbk
56RE	Blood	Pif1	0.608695652173913	0.5	0.666666666666667	Pif1
56RE	Blood	Rorc	0.583333333333333	0.375	0.6875	Rorc
56RE	Blood	Stil	0.416666666666667	0.125	0.5625	Stil
56RE	Blood	Syngr4	0.304347826086957	0.5	0.2	Syngr4
56RE	Blood	Vcam1	0.0833333333333333	0.125	0.0625	Vcam1
56RE	Blood	esm1 cxcl9	0.791666666666667	0.625	0.875	esm1	cxcl9
56RE	Blood	esm1 Arnt2	0.708333333333333	0.625	0.75	esm1	Arnt2
56RE	Blood	esm1 Cxcl10	0.708333333333333	0.5	0.8125	esm1	Cxcl10
56RE	Blood	esm1 Gbp2	0.75	0.625	0.8125	esm1	Gbp2
56RE	Blood	esm1 Gzmb	0.708333333333333	0.5	0.8125	esm1	Gzmb
56RE	Blood	esm1 Ifng	0.708333333333333	0.5	0.8125	esm1	Ifng
56RE	Blood	esm1 Irx3	0.708333333333333	0.625	0.75	esm1	Irx3
56RE	Blood	esm1 Mt3	0.75	0.625	0.8125	esm1	Mt3
56RE	Blood	esm1 Nebl	0.708333333333333	0.5	0.8125	esm1	Nebl
56RE	Blood	esm1 Notch3	0.708333333333333	0.625	0.75	esm1	Notch3
56RE	Blood	esm1 Pbk	0.708333333333333	0.5	0.8125	esm1	Pbk
56RE	Blood	esm1 Pif1	0.695652173913043	0.625	0.733333333333333	esm1	Pif1
56RE	Blood	esm1 Rorc	0.75	0.5	0.875	esm1	Rorc
56RE	Blood	esm1 Stil	0.666666666666667	0.375	0.8125	esm1	Stil
56RE	Blood	esm1 Syngr4	0.695652173913043	0.625	0.733333333333333	esm1	Syngr4
56RE	Blood	esm1 Vcam1	0.75	0.625	0.8125	esm1	Vcam1
56RE	Blood	cxcl9 Arnt2	0.583333333333333	0.375	0.6875	cxcl9	Arnt2
56RE	Blood	cxcl9 Cxcl10	0.75	0.625	0.8125	cxcl9	Cxcl10
56RE	Blood	cxcl9 Gbp2	0.625	0.375	0.75	cxcl9	Gbp2
56RE	Blood	cxcl9 Gzmb	0.708333333333333	0.5	0.8125	cxcl9	Gzmb
56RE	Blood	cxcl9 Ifng	0.625	0.375	0.75	cxcl9	Ifng
56RE	Blood	cxcl9 Irx3	0.666666666666667	0.5	0.75	cxcl9	Irx3
56RE	Blood	cxcl9 Mt3	0.708333333333333	0.5	0.8125	cxcl9	Mt3
56RE	Blood	cxcl9 Notch3	0.666666666666667	0.5	0.75	cxcl9	Notch3
56RE	Blood	cxcl9 Pbk	0.708333333333333	0.5	0.8125	cxcl9	Pbk
56RE	Blood	cxcl9 Pif1	0.739130434782609	0.5	0.866666666666667	cxcl9	Pif1
56RE	Blood	cxcl9 Rorc	0.708333333333333	0.5	0.8125	cxcl9	Rorc
56RE	Blood	cxcl9 Stil	0.708333333333333	0.5	0.8125	cxcl9	Stil
56RE	Blood	cxcl9 Syngr4	0.695652173913043	0.5	0.8	cxcl9	Syngr4
56RE	Blood	cxcl9 Vcam1	0.666666666666667	0.5	0.75	cxcl9	Vcam1
56RE	Blood	Arnt2 Cxcl10	0.666666666666667	0.5	0.75	Arnt2	Cxcl10
56RE	Blood	Arnt2 Gbp2	0.625	0.5	0.6875	Arnt2	Gbp2
56RE	Blood	Arnt2 Gzmb	0.458333333333333	0	0.6875	Arnt2	Gzmb
56RE	Blood	Arnt2 Ifng	0.625	0.5	0.6875	Arnt2	Ifng
56RE	Blood	Arnt2 Irx3	0.541666666666667	0	0.8125	Arnt2	Irx3
56RE	Blood	Arnt2 Mt3	0.375	0.5	0.3125	Arnt2	Mt3
56RE	Blood	Arnt2 Nebl	0.541666666666667	0.375	0.625	Arnt2	Nebl
56RE	Blood	Arnt2 Notch3	0.5	0	0.75	Arnt2	Notch3
56RE	Blood	Arnt2 Pbk	0.583333333333333	0.625	0.5625	Arnt2	Pbk
56RE	Blood	Arnt2 Pif1	0.478260869565217	0.25	0.6	Arnt2	Pif1
56RE	Blood	Arnt2 Rorc	0.5	0.375	0.5625	Arnt2	Rorc
56RE	Blood	Arnt2 Stil	0.5	0.125	0.6875	Arnt2	Stil
56RE	Blood	Arnt2 Syngr4	0.217391304347826	0	0.333333333333333	Arnt2	Syngr4
56RE	Blood	Arnt2 Vcam1	0.375	0	0.5625	Arnt2	Vcam1
56RE	Blood	Cxcl10 Gbp2	0.708333333333333	0.5	0.8125	Cxcl10	Gbp2
56RE	Blood	Cxcl10 Gzmb	0.791666666666667	0.625	0.875	Cxcl10	Gzmb
56RE	Blood	Cxcl10 Ifng	0.75	0.625	0.8125	Cxcl10	Ifng
56RE	Blood	Cxcl10 Irx3	0.708333333333333	0.625	0.75	Cxcl10	Irx3
56RE	Blood	Cxcl10 Mt3	0.708333333333333	0.5	0.8125	Cxcl10	Mt3
56RE	Blood	Cxcl10 Nebl	0.708333333333333	0.625	0.75	Cxcl10	Nebl
56RE	Blood	Cxcl10 Notch3	0.666666666666667	0.625	0.6875	Cxcl10	Notch3
56RE	Blood	Cxcl10 Pbk	0.708333333333333	0.5	0.8125	Cxcl10	Pbk
56RE	Blood	Cxcl10 Pif1	0.695652173913043	0.625	0.733333333333333	Cxcl10	Pif1
56RE	Blood	Cxcl10 Rorc	0.666666666666667	0.5	0.75	Cxcl10	Rorc
56RE	Blood	Cxcl10 Stil	0.708333333333333	0.625	0.75	Cxcl10	Stil
56RE	Blood	Cxcl10 Syngr4	0.652173913043478	0.625	0.666666666666667	Cxcl10	Syngr4
56RE	Blood	Cxcl10 Vcam1	0.708333333333333	0.625	0.75	Cxcl10	Vcam1
56RE	Blood	Gbp2 Ifng	0.708333333333333	0.5	0.8125	Gbp2	Ifng
56RE	Blood	Gbp2 Mt3	0.625	0.5	0.6875	Gbp2	Mt3
56RE	Blood	Gbp2 Nebl	0.708333333333333	0.625	0.75	Gbp2	Nebl
56RE	Blood	Gbp2 Notch3	0.666666666666667	0.625	0.6875	Gbp2	Notch3
56RE	Blood	Gbp2 Rorc	0.625	0.5	0.6875	Gbp2	Rorc
56RE	Blood	Gbp2 Stil	0.708333333333333	0.625	0.75	Gbp2	Stil
56RE	Blood	Gbp2 Syngr4	0.695652173913043	0.625	0.733333333333333	Gbp2	Syngr4
56RE	Blood	Gzmb Ifng	0.541666666666667	0.5	0.5625	Gzmb	Ifng
56RE	Blood	Gzmb Irx3	0.5	0.25	0.625	Gzmb	Irx3
56RE	Blood	Gzmb Mt3	0.333333333333333	0.25	0.375	Gzmb	Mt3
56RE	Blood	Gzmb Nebl	0.541666666666667	0.5	0.5625	Gzmb	Nebl
56RE	Blood	Gzmb Notch3	0.583333333333333	0.25	0.75	Gzmb	Notch3
56RE	Blood	Gzmb Pbk	0.583333333333333	0.625	0.5625	Gzmb	Pbk
56RE	Blood	Gzmb Pif1	0.434782608695652	0.25	0.533333333333333	Gzmb	Pif1
56RE	Blood	Gzmb Rorc	0.541666666666667	0.25	0.6875	Gzmb	Rorc
56RE	Blood	Gzmb Stil	0.375	0	0.5625	Gzmb	Stil
56RE	Blood	Gzmb Syngr4	0.130434782608696	0	0.2	Gzmb	Syngr4
56RE	Blood	Gzmb Vcam1	0.208333333333333	0	0.3125	Gzmb	Vcam1
56RE	Blood	Gzmk Ifng	0.833333333333333	0.625	0.9375	Gzmk	Ifng
56RE	Blood	Ifng Irx3	0.541666666666667	0.375	0.625	Ifng	Irx3
56RE	Blood	Ifng Mt3	0.625	0.625	0.625	Ifng	Mt3
56RE	Blood	Ifng Nebl	0.666666666666667	0.625	0.6875	Ifng	Nebl
56RE	Blood	Ifng Notch3	0.625	0.5	0.6875	Ifng	Notch3
56RE	Blood	Ifng Pbk	0.541666666666667	0.5	0.5625	Ifng	Pbk
56RE	Blood	Ifng Pif1	0.608695652173913	0.625	0.6	Ifng	Pif1
56RE	Blood	Ifng Rorc	0.625	0.625	0.625	Ifng	Rorc
56RE	Blood	Ifng Stil	0.625	0.5	0.6875	Ifng	Stil
56RE	Blood	Ifng Syngr4	0.521739130434783	0.375	0.6	Ifng	Syngr4
56RE	Blood	Ifng Vcam1	0.541666666666667	0.375	0.625	Ifng	Vcam1
56RE	Blood	Irx3 Mt3	0.5	0.625	0.4375	Irx3	Mt3
56RE	Blood	Irx3 Nebl	0.541666666666667	0.5	0.5625	Irx3	Nebl
56RE	Blood	Irx3 Notch3	0.625	0.25	0.8125	Irx3	Notch3
56RE	Blood	Irx3 Pbk	0.541666666666667	0.625	0.5	Irx3	Pbk
56RE	Blood	Irx3 Pif1	0.565217391304348	0.5	0.6	Irx3	Pif1
56RE	Blood	Irx3 Rorc	0.541666666666667	0.375	0.625	Irx3	Rorc
56RE	Blood	Irx3 Stil	0.416666666666667	0.125	0.5625	Irx3	Stil
56RE	Blood	Irx3 Syngr4	0.173913043478261	0.375	0.0666666666666667	Irx3	Syngr4
56RE	Blood	Irx3 Vcam1	0	0	0	Irx3	Vcam1
56RE	Blood	Mt3 Nebl	0.5	0.375	0.5625	Mt3	Nebl
56RE	Blood	Mt3 Notch3	0.333333333333333	0.125	0.4375	Mt3	Notch3
56RE	Blood	Mt3 Pbk	0.5	0.625	0.4375	Mt3	Pbk
56RE	Blood	Mt3 Pif1	0.478260869565217	0.375	0.533333333333333	Mt3	Pif1
56RE	Blood	Mt3 Rorc	0.458333333333333	0.25	0.5625	Mt3	Rorc
56RE	Blood	Mt3 Stil	0.291666666666667	0.25	0.3125	Mt3	Stil
56RE	Blood	Mt3 Syngr4	0.304347826086957	0.5	0.2	Mt3	Syngr4
56RE	Blood	Mt3 Vcam1	0.333333333333333	0.375	0.3125	Mt3	Vcam1
56RE	Blood	Nebl Notch3	0.541666666666667	0.5	0.5625	Nebl	Notch3
56RE	Blood	Nebl Pbk	0.541666666666667	0.625	0.5	Nebl	Pbk
56RE	Blood	Nebl Pif1	0.652173913043478	0.5	0.733333333333333	Nebl	Pif1
56RE	Blood	Nebl Rorc	0.541666666666667	0.375	0.625	Nebl	Rorc
56RE	Blood	Nebl Stil	0.583333333333333	0.5	0.625	Nebl	Stil
56RE	Blood	Nebl Syngr4	0.608695652173913	0.5	0.666666666666667	Nebl	Syngr4
56RE	Blood	Nebl Vcam1	0.583333333333333	0.5	0.625	Nebl	Vcam1
56RE	Blood	Notch3 Pbk	0.583333333333333	0.625	0.5625	Notch3	Pbk
56RE	Blood	Notch3 Pif1	0.565217391304348	0.375	0.666666666666667	Notch3	Pif1
56RE	Blood	Notch3 Rorc	0.541666666666667	0.25	0.6875	Notch3	Rorc
56RE	Blood	Notch3 Stil	0.416666666666667	0	0.625	Notch3	Stil
56RE	Blood	Notch3 Syngr4	0.173913043478261	0.125	0.2	Notch3	Syngr4
56RE	Blood	Notch3 Vcam1	0.458333333333333	0.125	0.625	Notch3	Vcam1
56RE	Blood	Pbk Pif1	0.695652173913043	0.75	0.666666666666667	Pbk	Pif1
56RE	Blood	Pbk Rorc	0.541666666666667	0.625	0.5	Pbk	Rorc
56RE	Blood	Pbk Stil	0.541666666666667	0.625	0.5	Pbk	Stil
56RE	Blood	Pbk Syngr4	0.521739130434783	0.625	0.466666666666667	Pbk	Syngr4
56RE	Blood	Pbk Vcam1	0.583333333333333	0.625	0.5625	Pbk	Vcam1
56RE	Blood	Pif1 Rorc	0.521739130434783	0.25	0.666666666666667	Pif1	Rorc
56RE	Blood	Pif1 Stil	0.478260869565217	0.375	0.533333333333333	Pif1	Stil
56RE	Blood	Pif1 Syngr4	0.5	0.375	0.571428571428571	Pif1	Syngr4
56RE	Blood	Pif1 Vcam1	0.478260869565217	0.375	0.533333333333333	Pif1	Vcam1
56RE	Blood	Rorc Stil	0.541666666666667	0.375	0.625	Rorc	Stil
56RE	Blood	Rorc Syngr4	0.478260869565217	0.25	0.6	Rorc	Syngr4
56RE	Blood	Rorc Vcam1	0.583333333333333	0.375	0.6875	Rorc	Vcam1
56RE	Blood	Stil Syngr4	0.260869565217391	0.25	0.266666666666667	Stil	Syngr4
56RE	Blood	Stil Vcam1	0.291666666666667	0.125	0.375	Stil	Vcam1
56RE	Blood	Syngr4 Vcam1	0.260869565217391	0.375	0.2	Syngr4	Vcam1
56RE	Blood	esm1 cxcl9 Arnt2	0.75	0.5	0.875	esm1	cxcl9	Arnt2
56RE	Blood	esm1 cxcl9 Cxcl10	0.791666666666667	0.5	0.9375	esm1	cxcl9	Cxcl10
56RE	Blood	esm1 cxcl9 Gbp2	0.75	0.625	0.8125	esm1	cxcl9	Gbp2
56RE	Blood	esm1 cxcl9 Gzmb	0.833333333333333	0.625	0.9375	esm1	cxcl9	Gzmb
56RE	Blood	esm1 cxcl9 Ifng	0.75	0.625	0.8125	esm1	cxcl9	Ifng
56RE	Blood	esm1 cxcl9 Irx3	0.75	0.625	0.8125	esm1	cxcl9	Irx3
56RE	Blood	esm1 cxcl9 Mt3	0.75	0.625	0.8125	esm1	cxcl9	Mt3
56RE	Blood	esm1 cxcl9 Nebl	0.75	0.5	0.875	esm1	cxcl9	Nebl
56RE	Blood	esm1 cxcl9 Notch3	0.75	0.625	0.8125	esm1	cxcl9	Notch3
56RE	Blood	esm1 cxcl9 Pif1	0.782608695652174	0.5	0.933333333333333	esm1	cxcl9	Pif1
56RE	Blood	esm1 cxcl9 Rorc	0.791666666666667	0.625	0.875	esm1	cxcl9	Rorc
56RE	Blood	esm1 cxcl9 Stil	0.791666666666667	0.625	0.875	esm1	cxcl9	Stil
56RE	Blood	esm1 cxcl9 Syngr4	0.782608695652174	0.625	0.866666666666667	esm1	cxcl9	Syngr4
56RE	Blood	esm1 Arnt2 Cxcl10	0.708333333333333	0.5	0.8125	esm1	Arnt2	Cxcl10
56RE	Blood	esm1 Arnt2 Gbp2	0.708333333333333	0.625	0.75	esm1	Arnt2	Gbp2
56RE	Blood	esm1 Arnt2 Gzmb	0.625	0.5	0.6875	esm1	Arnt2	Gzmb
56RE	Blood	esm1 Arnt2 Ifng	0.625	0.375	0.75	esm1	Arnt2	Ifng
56RE	Blood	esm1 Arnt2 Irx3	0.666666666666667	0.625	0.6875	esm1	Arnt2	Irx3
56RE	Blood	esm1 Arnt2 Mt3	0.708333333333333	0.625	0.75	esm1	Arnt2	Mt3
56RE	Blood	esm1 Arnt2 Nebl	0.625	0.5	0.6875	esm1	Arnt2	Nebl
56RE	Blood	esm1 Arnt2 Notch3	0.666666666666667	0.625	0.6875	esm1	Arnt2	Notch3
56RE	Blood	esm1 Arnt2 Pbk	0.666666666666667	0.5	0.75	esm1	Arnt2	Pbk
56RE	Blood	esm1 Arnt2 Pif1	0.652173913043478	0.625	0.666666666666667	esm1	Arnt2	Pif1
56RE	Blood	esm1 Arnt2 Rorc	0.666666666666667	0.5	0.75	esm1	Arnt2	Rorc
56RE	Blood	esm1 Arnt2 Stil	0.666666666666667	0.375	0.8125	esm1	Arnt2	Stil
56RE	Blood	esm1 Arnt2 Syngr4	0.695652173913043	0.5	0.8	esm1	Arnt2	Syngr4
56RE	Blood	esm1 Arnt2 Vcam1	0.666666666666667	0.625	0.6875	esm1	Arnt2	Vcam1
56RE	Blood	esm1 Cxcl10 Gbp2	0.708333333333333	0.5	0.8125	esm1	Cxcl10	Gbp2
56RE	Blood	esm1 Cxcl10 Gzmb	0.708333333333333	0.5	0.8125	esm1	Cxcl10	Gzmb
56RE	Blood	esm1 Cxcl10 Ifng	0.666666666666667	0.5	0.75	esm1	Cxcl10	Ifng
56RE	Blood	esm1 Cxcl10 Irx3	0.666666666666667	0.5	0.75	esm1	Cxcl10	Irx3
56RE	Blood	esm1 Cxcl10 Mt3	0.75	0.5	0.875	esm1	Cxcl10	Mt3
56RE	Blood	esm1 Cxcl10 Nebl	0.75	0.5	0.875	esm1	Cxcl10	Nebl
56RE	Blood	esm1 Cxcl10 Notch3	0.666666666666667	0.5	0.75	esm1	Cxcl10	Notch3
56RE	Blood	esm1 Cxcl10 Pbk	0.75	0.5	0.875	esm1	Cxcl10	Pbk
56RE	Blood	esm1 Cxcl10 Pif1	0.652173913043478	0.5	0.733333333333333	esm1	Cxcl10	Pif1
56RE	Blood	esm1 Cxcl10 Rorc	0.666666666666667	0.5	0.75	esm1	Cxcl10	Rorc
56RE	Blood	esm1 Cxcl10 Stil	0.666666666666667	0.375	0.8125	esm1	Cxcl10	Stil
56RE	Blood	esm1 Cxcl10 Syngr4	0.739130434782609	0.5	0.866666666666667	esm1	Cxcl10	Syngr4
56RE	Blood	esm1 Cxcl10 Vcam1	0.666666666666667	0.5	0.75	esm1	Cxcl10	Vcam1
56RE	Blood	esm1 Gbp2 Ifng	0.666666666666667	0.5	0.75	esm1	Gbp2	Ifng
56RE	Blood	esm1 Gbp2 Irx3	0.708333333333333	0.625	0.75	esm1	Gbp2	Irx3
56RE	Blood	esm1 Gbp2 Mt3	0.75	0.625	0.8125	esm1	Gbp2	Mt3
56RE	Blood	esm1 Gbp2 Nebl	0.75	0.625	0.8125	esm1	Gbp2	Nebl
56RE	Blood	esm1 Gbp2 Notch3	0.708333333333333	0.625	0.75	esm1	Gbp2	Notch3
56RE	Blood	esm1 Gbp2 Pif1	0.695652173913043	0.625	0.733333333333333	esm1	Gbp2	Pif1
56RE	Blood	esm1 Gbp2 Rorc	0.708333333333333	0.75	0.6875	esm1	Gbp2	Rorc
56RE	Blood	esm1 Gbp2 Stil	0.75	0.625	0.8125	esm1	Gbp2	Stil
56RE	Blood	esm1 Gbp2 Syngr4	0.739130434782609	0.625	0.8	esm1	Gbp2	Syngr4
56RE	Blood	esm1 Gbp2 Vcam1	0.75	0.625	0.8125	esm1	Gbp2	Vcam1
56RE	Blood	esm1 Gzmb Ifng	0.625	0.375	0.75	esm1	Gzmb	Ifng
56RE	Blood	esm1 Gzmb Irx3	0.666666666666667	0.5	0.75	esm1	Gzmb	Irx3
56RE	Blood	esm1 Gzmb Mt3	0.708333333333333	0.5	0.8125	esm1	Gzmb	Mt3
56RE	Blood	esm1 Gzmb Nebl	0.625	0.5	0.6875	esm1	Gzmb	Nebl
56RE	Blood	esm1 Gzmb Notch3	0.666666666666667	0.5	0.75	esm1	Gzmb	Notch3
56RE	Blood	esm1 Gzmb Pbk	0.708333333333333	0.5	0.8125	esm1	Gzmb	Pbk
56RE	Blood	esm1 Gzmb Pif1	0.608695652173913	0.5	0.666666666666667	esm1	Gzmb	Pif1
56RE	Blood	esm1 Gzmb Rorc	0.708333333333333	0.5	0.8125	esm1	Gzmb	Rorc
56RE	Blood	esm1 Gzmb Stil	0.625	0.375	0.75	esm1	Gzmb	Stil
56RE	Blood	esm1 Gzmb Syngr4	0.652173913043478	0.375	0.8	esm1	Gzmb	Syngr4
56RE	Blood	esm1 Gzmb Vcam1	0.708333333333333	0.5	0.8125	esm1	Gzmb	Vcam1
56RE	Blood	esm1 Gzmk Ifng	0.791666666666667	0.625	0.875	esm1	Gzmk	Ifng
56RE	Blood	esm1 Ifng Irx3	0.625	0.375	0.75	esm1	Ifng	Irx3
56RE	Blood	esm1 Ifng Mt3	0.666666666666667	0.5	0.75	esm1	Ifng	Mt3
56RE	Blood	esm1 Ifng Nebl	0.708333333333333	0.5	0.8125	esm1	Ifng	Nebl
56RE	Blood	esm1 Ifng Notch3	0.708333333333333	0.5	0.8125	esm1	Ifng	Notch3
56RE	Blood	esm1 Ifng Pbk	0.625	0.375	0.75	esm1	Ifng	Pbk
56RE	Blood	esm1 Ifng Pif1	0.652173913043478	0.625	0.666666666666667	esm1	Ifng	Pif1
56RE	Blood	esm1 Ifng Rorc	0.708333333333333	0.5	0.8125	esm1	Ifng	Rorc
56RE	Blood	esm1 Ifng Stil	0.708333333333333	0.5	0.8125	esm1	Ifng	Stil
56RE	Blood	esm1 Ifng Syngr4	0.652173913043478	0.5	0.733333333333333	esm1	Ifng	Syngr4
56RE	Blood	esm1 Ifng Vcam1	0.708333333333333	0.5	0.8125	esm1	Ifng	Vcam1
56RE	Blood	esm1 Irx3 Mt3	0.666666666666667	0.5	0.75	esm1	Irx3	Mt3
56RE	Blood	esm1 Irx3 Nebl	0.666666666666667	0.5	0.75	esm1	Irx3	Nebl
56RE	Blood	esm1 Irx3 Notch3	0.666666666666667	0.5	0.75	esm1	Irx3	Notch3
56RE	Blood	esm1 Irx3 Pbk	0.666666666666667	0.5	0.75	esm1	Irx3	Pbk
56RE	Blood	esm1 Irx3 Pif1	0.652173913043478	0.625	0.666666666666667	esm1	Irx3	Pif1
56RE	Blood	esm1 Irx3 Rorc	0.708333333333333	0.5	0.8125	esm1	Irx3	Rorc
56RE	Blood	esm1 Irx3 Stil	0.625	0.375	0.75	esm1	Irx3	Stil
56RE	Blood	esm1 Irx3 Syngr4	0.652173913043478	0.5	0.733333333333333	esm1	Irx3	Syngr4
56RE	Blood	esm1 Irx3 Vcam1	0.708333333333333	0.625	0.75	esm1	Irx3	Vcam1
56RE	Blood	esm1 Mt3 Nebl	0.708333333333333	0.5	0.8125	esm1	Mt3	Nebl
56RE	Blood	esm1 Mt3 Notch3	0.666666666666667	0.5	0.75	esm1	Mt3	Notch3
56RE	Blood	esm1 Mt3 Pbk	0.708333333333333	0.5	0.8125	esm1	Mt3	Pbk
56RE	Blood	esm1 Mt3 Pif1	0.652173913043478	0.625	0.666666666666667	esm1	Mt3	Pif1
56RE	Blood	esm1 Mt3 Rorc	0.708333333333333	0.5	0.8125	esm1	Mt3	Rorc
56RE	Blood	esm1 Mt3 Stil	0.625	0.375	0.75	esm1	Mt3	Stil
56RE	Blood	esm1 Mt3 Syngr4	0.652173913043478	0.5	0.733333333333333	esm1	Mt3	Syngr4
56RE	Blood	esm1 Mt3 Vcam1	0.75	0.625	0.8125	esm1	Mt3	Vcam1
56RE	Blood	esm1 Nebl Notch3	0.666666666666667	0.5	0.75	esm1	Nebl	Notch3
56RE	Blood	esm1 Nebl Pbk	0.666666666666667	0.5	0.75	esm1	Nebl	Pbk
56RE	Blood	esm1 Nebl Pif1	0.695652173913043	0.5	0.8	esm1	Nebl	Pif1
56RE	Blood	esm1 Nebl Rorc	0.666666666666667	0.5	0.75	esm1	Nebl	Rorc
56RE	Blood	esm1 Nebl Stil	0.708333333333333	0.5	0.8125	esm1	Nebl	Stil
56RE	Blood	esm1 Nebl Syngr4	0.652173913043478	0.5	0.733333333333333	esm1	Nebl	Syngr4
56RE	Blood	esm1 Nebl Vcam1	0.625	0.5	0.6875	esm1	Nebl	Vcam1
56RE	Blood	esm1 Notch3 Pbk	0.666666666666667	0.5	0.75	esm1	Notch3	Pbk
56RE	Blood	esm1 Notch3 Pif1	0.608695652173913	0.5	0.666666666666667	esm1	Notch3	Pif1
56RE	Blood	esm1 Notch3 Rorc	0.708333333333333	0.5	0.8125	esm1	Notch3	Rorc
56RE	Blood	esm1 Notch3 Stil	0.666666666666667	0.375	0.8125	esm1	Notch3	Stil
56RE	Blood	esm1 Notch3 Syngr4	0.652173913043478	0.5	0.733333333333333	esm1	Notch3	Syngr4
56RE	Blood	esm1 Notch3 Vcam1	0.708333333333333	0.625	0.75	esm1	Notch3	Vcam1
56RE	Blood	esm1 Pbk Pif1	0.652173913043478	0.5	0.733333333333333	esm1	Pbk	Pif1
56RE	Blood	esm1 Pbk Rorc	0.708333333333333	0.5	0.8125	esm1	Pbk	Rorc
56RE	Blood	esm1 Pbk Stil	0.625	0.375	0.75	esm1	Pbk	Stil
56RE	Blood	esm1 Pbk Syngr4	0.608695652173913	0.375	0.733333333333333	esm1	Pbk	Syngr4
56RE	Blood	esm1 Pbk Vcam1	0.708333333333333	0.5	0.8125	esm1	Pbk	Vcam1
56RE	Blood	esm1 Pif1 Rorc	0.652173913043478	0.5	0.733333333333333	esm1	Pif1	Rorc
56RE	Blood	esm1 Pif1 Stil	0.608695652173913	0.375	0.733333333333333	esm1	Pif1	Stil
56RE	Blood	esm1 Pif1 Syngr4	0.590909090909091	0.5	0.642857142857143	esm1	Pif1	Syngr4
56RE	Blood	esm1 Pif1 Vcam1	0.652173913043478	0.625	0.666666666666667	esm1	Pif1	Vcam1
56RE	Blood	esm1 Rorc Stil	0.666666666666667	0.375	0.8125	esm1	Rorc	Stil
56RE	Blood	esm1 Rorc Syngr4	0.652173913043478	0.625	0.666666666666667	esm1	Rorc	Syngr4
56RE	Blood	esm1 Rorc Vcam1	0.666666666666667	0.5	0.75	esm1	Rorc	Vcam1
56RE	Blood	esm1 Stil Syngr4	0.608695652173913	0.375	0.733333333333333	esm1	Stil	Syngr4
56RE	Blood	esm1 Stil Vcam1	0.625	0.375	0.75	esm1	Stil	Vcam1
56RE	Blood	esm1 Syngr4 Vcam1	0.695652173913043	0.5	0.8	esm1	Syngr4	Vcam1
56RE	Blood	cxcl9 Arnt2 Cxcl10	0.708333333333333	0.5	0.8125	cxcl9	Arnt2	Cxcl10
56RE	Blood	cxcl9 Arnt2 Gbp2	0.625	0.5	0.6875	cxcl9	Arnt2	Gbp2
56RE	Blood	cxcl9 Arnt2 Gzmb	0.666666666666667	0.375	0.8125	cxcl9	Arnt2	Gzmb
56RE	Blood	cxcl9 Arnt2 Ifng	0.541666666666667	0.375	0.625	cxcl9	Arnt2	Ifng
56RE	Blood	cxcl9 Arnt2 Irx3	0.541666666666667	0.375	0.625	cxcl9	Arnt2	Irx3
56RE	Blood	cxcl9 Arnt2 Mt3	0.583333333333333	0.375	0.6875	cxcl9	Arnt2	Mt3
56RE	Blood	cxcl9 Arnt2 Nebl	0.75	0.625	0.8125	cxcl9	Arnt2	Nebl
56RE	Blood	cxcl9 Arnt2 Notch3	0.541666666666667	0.375	0.625	cxcl9	Arnt2	Notch3
56RE	Blood	cxcl9 Arnt2 Pbk	0.666666666666667	0.5	0.75	cxcl9	Arnt2	Pbk
56RE	Blood	cxcl9 Arnt2 Pif1	0.695652173913043	0.375	0.866666666666667	cxcl9	Arnt2	Pif1
56RE	Blood	cxcl9 Arnt2 Rorc	0.541666666666667	0.25	0.6875	cxcl9	Arnt2	Rorc
56RE	Blood	cxcl9 Arnt2 Stil	0.583333333333333	0.375	0.6875	cxcl9	Arnt2	Stil
56RE	Blood	cxcl9 Arnt2 Syngr4	0.565217391304348	0.375	0.666666666666667	cxcl9	Arnt2	Syngr4
56RE	Blood	cxcl9 Arnt2 Vcam1	0.583333333333333	0.375	0.6875	cxcl9	Arnt2	Vcam1
56RE	Blood	cxcl9 Cxcl10 Gbp2	0.708333333333333	0.5	0.8125	cxcl9	Cxcl10	Gbp2
56RE	Blood	cxcl9 Cxcl10 Gzmb	0.791666666666667	0.625	0.875	cxcl9	Cxcl10	Gzmb
56RE	Blood	cxcl9 Cxcl10 Ifng	0.666666666666667	0.375	0.8125	cxcl9	Cxcl10	Ifng
56RE	Blood	cxcl9 Cxcl10 Irx3	0.708333333333333	0.625	0.75	cxcl9	Cxcl10	Irx3
56RE	Blood	cxcl9 Cxcl10 Mt3	0.708333333333333	0.5	0.8125	cxcl9	Cxcl10	Mt3
56RE	Blood	cxcl9 Cxcl10 Nebl	0.75	0.625	0.8125	cxcl9	Cxcl10	Nebl
56RE	Blood	cxcl9 Cxcl10 Notch3	0.75	0.625	0.8125	cxcl9	Cxcl10	Notch3
56RE	Blood	cxcl9 Cxcl10 Pbk	0.75	0.625	0.8125	cxcl9	Cxcl10	Pbk
56RE	Blood	cxcl9 Cxcl10 Pif1	0.782608695652174	0.5	0.933333333333333	cxcl9	Cxcl10	Pif1
56RE	Blood	cxcl9 Cxcl10 Rorc	0.708333333333333	0.5	0.8125	cxcl9	Cxcl10	Rorc
56RE	Blood	cxcl9 Cxcl10 Stil	0.666666666666667	0.375	0.8125	cxcl9	Cxcl10	Stil
56RE	Blood	cxcl9 Cxcl10 Syngr4	0.608695652173913	0.5	0.666666666666667	cxcl9	Cxcl10	Syngr4
56RE	Blood	cxcl9 Cxcl10 Vcam1	0.666666666666667	0.625	0.6875	cxcl9	Cxcl10	Vcam1
56RE	Blood	cxcl9 Gbp2 Gzmb	0.791666666666667	0.625	0.875	cxcl9	Gbp2	Gzmb
56RE	Blood	cxcl9 Gbp2 Ifng	0.708333333333333	0.5	0.8125	cxcl9	Gbp2	Ifng
56RE	Blood	cxcl9 Gbp2 Irx3	0.625	0.375	0.75	cxcl9	Gbp2	Irx3
56RE	Blood	cxcl9 Gbp2 Mt3	0.583333333333333	0.375	0.6875	cxcl9	Gbp2	Mt3
56RE	Blood	cxcl9 Gbp2 Nebl	0.708333333333333	0.5	0.8125	cxcl9	Gbp2	Nebl
56RE	Blood	cxcl9 Gbp2 Notch3	0.583333333333333	0.375	0.6875	cxcl9	Gbp2	Notch3
56RE	Blood	cxcl9 Gbp2 Pif1	0.695652173913043	0.5	0.8	cxcl9	Gbp2	Pif1
56RE	Blood	cxcl9 Gbp2 Rorc	0.583333333333333	0.25	0.75	cxcl9	Gbp2	Rorc
56RE	Blood	cxcl9 Gbp2 Stil	0.583333333333333	0.25	0.75	cxcl9	Gbp2	Stil
56RE	Blood	cxcl9 Gbp2 Syngr4	0.608695652173913	0.375	0.733333333333333	cxcl9	Gbp2	Syngr4
56RE	Blood	cxcl9 Gbp2 Vcam1	0.625	0.375	0.75	cxcl9	Gbp2	Vcam1
56RE	Blood	cxcl9 Gzmb Ifng	0.583333333333333	0.375	0.6875	cxcl9	Gzmb	Ifng
56RE	Blood	cxcl9 Gzmb Irx3	0.666666666666667	0.5	0.75	cxcl9	Gzmb	Irx3
56RE	Blood	cxcl9 Gzmb Mt3	0.708333333333333	0.5	0.8125	cxcl9	Gzmb	Mt3
56RE	Blood	cxcl9 Gzmb Notch3	0.666666666666667	0.5	0.75	cxcl9	Gzmb	Notch3
56RE	Blood	cxcl9 Gzmb Pbk	0.666666666666667	0.375	0.8125	cxcl9	Gzmb	Pbk
56RE	Blood	cxcl9 Gzmb Pif1	0.739130434782609	0.5	0.866666666666667	cxcl9	Gzmb	Pif1
56RE	Blood	cxcl9 Gzmb Rorc	0.625	0.375	0.75	cxcl9	Gzmb	Rorc
56RE	Blood	cxcl9 Gzmb Stil	0.583333333333333	0.375	0.6875	cxcl9	Gzmb	Stil
56RE	Blood	cxcl9 Gzmb Syngr4	0.652173913043478	0.5	0.733333333333333	cxcl9	Gzmb	Syngr4
56RE	Blood	cxcl9 Gzmb Vcam1	0.666666666666667	0.5	0.75	cxcl9	Gzmb	Vcam1
56RE	Blood	cxcl9 Gzmk Ifng	0.833333333333333	0.625	0.9375	cxcl9	Gzmk	Ifng
56RE	Blood	cxcl9 Gzmk Stil	0.833333333333333	0.625	0.9375	cxcl9	Gzmk	Stil
56RE	Blood	cxcl9 Ifng Irx3	0.583333333333333	0.375	0.6875	cxcl9	Ifng	Irx3
56RE	Blood	cxcl9 Ifng Mt3	0.583333333333333	0.375	0.6875	cxcl9	Ifng	Mt3
56RE	Blood	cxcl9 Ifng Nebl	0.666666666666667	0.5	0.75	cxcl9	Ifng	Nebl
56RE	Blood	cxcl9 Ifng Notch3	0.583333333333333	0.375	0.6875	cxcl9	Ifng	Notch3
56RE	Blood	cxcl9 Ifng Pbk	0.708333333333333	0.5	0.8125	cxcl9	Ifng	Pbk
56RE	Blood	cxcl9 Ifng Pif1	0.608695652173913	0.375	0.733333333333333	cxcl9	Ifng	Pif1
56RE	Blood	cxcl9 Ifng Rorc	0.625	0.375	0.75	cxcl9	Ifng	Rorc
56RE	Blood	cxcl9 Ifng Stil	0.583333333333333	0.375	0.6875	cxcl9	Ifng	Stil
56RE	Blood	cxcl9 Ifng Syngr4	0.565217391304348	0.375	0.666666666666667	cxcl9	Ifng	Syngr4
56RE	Blood	cxcl9 Ifng Vcam1	0.541666666666667	0.375	0.625	cxcl9	Ifng	Vcam1
56RE	Blood	cxcl9 Irx3 Mt3	0.625	0.375	0.75	cxcl9	Irx3	Mt3
56RE	Blood	cxcl9 Irx3 Nebl	0.75	0.625	0.8125	cxcl9	Irx3	Nebl
56RE	Blood	cxcl9 Irx3 Notch3	0.583333333333333	0.375	0.6875	cxcl9	Irx3	Notch3
56RE	Blood	cxcl9 Irx3 Pbk	0.666666666666667	0.5	0.75	cxcl9	Irx3	Pbk
56RE	Blood	cxcl9 Irx3 Pif1	0.695652173913043	0.5	0.8	cxcl9	Irx3	Pif1
56RE	Blood	cxcl9 Irx3 Rorc	0.625	0.375	0.75	cxcl9	Irx3	Rorc
56RE	Blood	cxcl9 Irx3 Stil	0.625	0.375	0.75	cxcl9	Irx3	Stil
56RE	Blood	cxcl9 Irx3 Syngr4	0.652173913043478	0.5	0.733333333333333	cxcl9	Irx3	Syngr4
56RE	Blood	cxcl9 Irx3 Vcam1	0.625	0.5	0.6875	cxcl9	Irx3	Vcam1
56RE	Blood	cxcl9 Mt3 Notch3	0.666666666666667	0.5	0.75	cxcl9	Mt3	Notch3
56RE	Blood	cxcl9 Mt3 Pbk	0.666666666666667	0.5	0.75	cxcl9	Mt3	Pbk
56RE	Blood	cxcl9 Mt3 Pif1	0.739130434782609	0.5	0.866666666666667	cxcl9	Mt3	Pif1
56RE	Blood	cxcl9 Mt3 Rorc	0.666666666666667	0.5	0.75	cxcl9	Mt3	Rorc
56RE	Blood	cxcl9 Mt3 Stil	0.708333333333333	0.5	0.8125	cxcl9	Mt3	Stil
56RE	Blood	cxcl9 Mt3 Syngr4	0.652173913043478	0.5	0.733333333333333	cxcl9	Mt3	Syngr4
56RE	Blood	cxcl9 Mt3 Vcam1	0.666666666666667	0.5	0.75	cxcl9	Mt3	Vcam1
56RE	Blood	cxcl9 Nebl Pbk	0.75	0.625	0.8125	cxcl9	Nebl	Pbk
56RE	Blood	cxcl9 Nebl Rorc	0.75	0.625	0.8125	cxcl9	Nebl	Rorc
56RE	Blood	cxcl9 Nebl Stil	0.666666666666667	0.5	0.75	cxcl9	Nebl	Stil
56RE	Blood	cxcl9 Nebl Syngr4	0.782608695652174	0.625	0.866666666666667	cxcl9	Nebl	Syngr4
56RE	Blood	cxcl9 Notch3 Pbk	0.625	0.375	0.75	cxcl9	Notch3	Pbk
56RE	Blood	cxcl9 Notch3 Pif1	0.695652173913043	0.5	0.8	cxcl9	Notch3	Pif1
56RE	Blood	cxcl9 Notch3 Rorc	0.666666666666667	0.5	0.75	cxcl9	Notch3	Rorc
56RE	Blood	cxcl9 Notch3 Stil	0.666666666666667	0.5	0.75	cxcl9	Notch3	Stil
56RE	Blood	cxcl9 Notch3 Syngr4	0.652173913043478	0.5	0.733333333333333	cxcl9	Notch3	Syngr4
56RE	Blood	cxcl9 Notch3 Vcam1	0.625	0.5	0.6875	cxcl9	Notch3	Vcam1
56RE	Blood	cxcl9 Pbk Pif1	0.739130434782609	0.625	0.8	cxcl9	Pbk	Pif1
56RE	Blood	cxcl9 Pbk Rorc	0.666666666666667	0.375	0.8125	cxcl9	Pbk	Rorc
56RE	Blood	cxcl9 Pbk Stil	0.666666666666667	0.375	0.8125	cxcl9	Pbk	Stil
56RE	Blood	cxcl9 Pbk Vcam1	0.708333333333333	0.5	0.8125	cxcl9	Pbk	Vcam1
56RE	Blood	cxcl9 Pif1 Rorc	0.695652173913043	0.5	0.8	cxcl9	Pif1	Rorc
56RE	Blood	cxcl9 Pif1 Stil	0.695652173913043	0.5	0.8	cxcl9	Pif1	Stil
56RE	Blood	cxcl9 Pif1 Syngr4	0.772727272727273	0.5	0.928571428571429	cxcl9	Pif1	Syngr4
56RE	Blood	cxcl9 Pif1 Vcam1	0.652173913043478	0.5	0.733333333333333	cxcl9	Pif1	Vcam1
56RE	Blood	cxcl9 Rorc Stil	0.708333333333333	0.5	0.8125	cxcl9	Rorc	Stil
56RE	Blood	cxcl9 Rorc Syngr4	0.695652173913043	0.5	0.8	cxcl9	Rorc	Syngr4
56RE	Blood	cxcl9 Rorc Vcam1	0.666666666666667	0.5	0.75	cxcl9	Rorc	Vcam1
56RE	Blood	cxcl9 Stil Syngr4	0.695652173913043	0.5	0.8	cxcl9	Stil	Syngr4
56RE	Blood	cxcl9 Stil Vcam1	0.625	0.5	0.6875	cxcl9	Stil	Vcam1
56RE	Blood	cxcl9 Syngr4 Vcam1	0.565217391304348	0.5	0.6	cxcl9	Syngr4	Vcam1
56RE	Blood	Arnt2 Cxcl10 Gbp2	0.625	0.375	0.75	Arnt2	Cxcl10	Gbp2
56RE	Blood	Arnt2 Cxcl10 Gzmb	0.75	0.5	0.875	Arnt2	Cxcl10	Gzmb
56RE	Blood	Arnt2 Cxcl10 Ifng	0.75	0.625	0.8125	Arnt2	Cxcl10	Ifng
56RE	Blood	Arnt2 Cxcl10 Irx3	0.666666666666667	0.5	0.75	Arnt2	Cxcl10	Irx3
56RE	Blood	Arnt2 Cxcl10 Mt3	0.708333333333333	0.5	0.8125	Arnt2	Cxcl10	Mt3
56RE	Blood	Arnt2 Cxcl10 Nebl	0.666666666666667	0.5	0.75	Arnt2	Cxcl10	Nebl
56RE	Blood	Arnt2 Cxcl10 Notch3	0.625	0.5	0.6875	Arnt2	Cxcl10	Notch3
56RE	Blood	Arnt2 Cxcl10 Pbk	0.708333333333333	0.5	0.8125	Arnt2	Cxcl10	Pbk
56RE	Blood	Arnt2 Cxcl10 Pif1	0.608695652173913	0.5	0.666666666666667	Arnt2	Cxcl10	Pif1
56RE	Blood	Arnt2 Cxcl10 Rorc	0.666666666666667	0.5	0.75	Arnt2	Cxcl10	Rorc
56RE	Blood	Arnt2 Cxcl10 Stil	0.625	0.5	0.6875	Arnt2	Cxcl10	Stil
56RE	Blood	Arnt2 Cxcl10 Syngr4	0.565217391304348	0.5	0.6	Arnt2	Cxcl10	Syngr4
56RE	Blood	Arnt2 Cxcl10 Vcam1	0.625	0.5	0.6875	Arnt2	Cxcl10	Vcam1
56RE	Blood	Arnt2 Gbp2 Ifng	0.666666666666667	0.5	0.75	Arnt2	Gbp2	Ifng
56RE	Blood	Arnt2 Gbp2 Irx3	0.625	0.5	0.6875	Arnt2	Gbp2	Irx3
56RE	Blood	Arnt2 Gbp2 Mt3	0.625	0.5	0.6875	Arnt2	Gbp2	Mt3
56RE	Blood	Arnt2 Gbp2 Nebl	0.625	0.5	0.6875	Arnt2	Gbp2	Nebl
56RE	Blood	Arnt2 Gbp2 Notch3	0.625	0.5	0.6875	Arnt2	Gbp2	Notch3
56RE	Blood	Arnt2 Gbp2 Pif1	0.652173913043478	0.5	0.733333333333333	Arnt2	Gbp2	Pif1
56RE	Blood	Arnt2 Gbp2 Rorc	0.583333333333333	0.375	0.6875	Arnt2	Gbp2	Rorc
56RE	Blood	Arnt2 Gbp2 Stil	0.666666666666667	0.5	0.75	Arnt2	Gbp2	Stil
56RE	Blood	Arnt2 Gbp2 Syngr4	0.652173913043478	0.5	0.733333333333333	Arnt2	Gbp2	Syngr4
56RE	Blood	Arnt2 Gbp2 Vcam1	0.625	0.5	0.6875	Arnt2	Gbp2	Vcam1
56RE	Blood	Arnt2 Gzmb Ifng	0.458333333333333	0.375	0.5	Arnt2	Gzmb	Ifng
56RE	Blood	Arnt2 Gzmb Irx3	0.416666666666667	0	0.625	Arnt2	Gzmb	Irx3
56RE	Blood	Arnt2 Gzmb Mt3	0.25	0.25	0.25	Arnt2	Gzmb	Mt3
56RE	Blood	Arnt2 Gzmb Nebl	0.458333333333333	0.375	0.5	Arnt2	Gzmb	Nebl
56RE	Blood	Arnt2 Gzmb Notch3	0.416666666666667	0	0.625	Arnt2	Gzmb	Notch3
56RE	Blood	Arnt2 Gzmb Pbk	0.708333333333333	0.625	0.75	Arnt2	Gzmb	Pbk
56RE	Blood	Arnt2 Gzmb Pif1	0.347826086956522	0.25	0.4	Arnt2	Gzmb	Pif1
56RE	Blood	Arnt2 Gzmb Rorc	0.458333333333333	0.25	0.5625	Arnt2	Gzmb	Rorc
56RE	Blood	Arnt2 Gzmb Stil	0.416666666666667	0	0.625	Arnt2	Gzmb	Stil
56RE	Blood	Arnt2 Gzmb Syngr4	0.217391304347826	0	0.333333333333333	Arnt2	Gzmb	Syngr4
56RE	Blood	Arnt2 Gzmb Vcam1	0.375	0	0.5625	Arnt2	Gzmb	Vcam1
56RE	Blood	Arnt2 Gzmk Ifng	0.833333333333333	0.625	0.9375	Arnt2	Gzmk	Ifng
56RE	Blood	Arnt2 Gzmk Stil	0.833333333333333	0.625	0.9375	Arnt2	Gzmk	Stil
56RE	Blood	Arnt2 Ifng Irx3	0.541666666666667	0.375	0.625	Arnt2	Ifng	Irx3
56RE	Blood	Arnt2 Ifng Mt3	0.541666666666667	0.625	0.5	Arnt2	Ifng	Mt3
56RE	Blood	Arnt2 Ifng Nebl	0.583333333333333	0.5	0.625	Arnt2	Ifng	Nebl
56RE	Blood	Arnt2 Ifng Notch3	0.541666666666667	0.375	0.625	Arnt2	Ifng	Notch3
56RE	Blood	Arnt2 Ifng Pbk	0.583333333333333	0.5	0.625	Arnt2	Ifng	Pbk
56RE	Blood	Arnt2 Ifng Pif1	0.478260869565217	0.5	0.466666666666667	Arnt2	Ifng	Pif1
56RE	Blood	Arnt2 Ifng Rorc	0.5	0.5	0.5	Arnt2	Ifng	Rorc
56RE	Blood	Arnt2 Ifng Stil	0.541666666666667	0.375	0.625	Arnt2	Ifng	Stil
56RE	Blood	Arnt2 Ifng Syngr4	0.478260869565217	0.25	0.6	Arnt2	Ifng	Syngr4
56RE	Blood	Arnt2 Ifng Vcam1	0.541666666666667	0.375	0.625	Arnt2	Ifng	Vcam1
56RE	Blood	Arnt2 Irx3 Mt3	0.375	0.5	0.3125	Arnt2	Irx3	Mt3
56RE	Blood	Arnt2 Irx3 Nebl	0.458333333333333	0.375	0.5	Arnt2	Irx3	Nebl
56RE	Blood	Arnt2 Irx3 Notch3	0.5	0	0.75	Arnt2	Irx3	Notch3
56RE	Blood	Arnt2 Irx3 Pbk	0.583333333333333	0.625	0.5625	Arnt2	Irx3	Pbk
56RE	Blood	Arnt2 Irx3 Pif1	0.434782608695652	0.25	0.533333333333333	Arnt2	Irx3	Pif1
56RE	Blood	Arnt2 Irx3 Rorc	0.458333333333333	0.375	0.5	Arnt2	Irx3	Rorc
56RE	Blood	Arnt2 Irx3 Stil	0.458333333333333	0.125	0.625	Arnt2	Irx3	Stil
56RE	Blood	Arnt2 Irx3 Syngr4	0.173913043478261	0	0.266666666666667	Arnt2	Irx3	Syngr4
56RE	Blood	Arnt2 Irx3 Vcam1	0.333333333333333	0	0.5	Arnt2	Irx3	Vcam1
56RE	Blood	Arnt2 Mt3 Nebl	0.458333333333333	0.375	0.5	Arnt2	Mt3	Nebl
56RE	Blood	Arnt2 Mt3 Notch3	0.25	0.125	0.3125	Arnt2	Mt3	Notch3
56RE	Blood	Arnt2 Mt3 Pbk	0.5	0.625	0.4375	Arnt2	Mt3	Pbk
56RE	Blood	Arnt2 Mt3 Pif1	0.391304347826087	0.375	0.4	Arnt2	Mt3	Pif1
56RE	Blood	Arnt2 Mt3 Rorc	0.416666666666667	0.25	0.5	Arnt2	Mt3	Rorc
56RE	Blood	Arnt2 Mt3 Stil	0.291666666666667	0.125	0.375	Arnt2	Mt3	Stil
56RE	Blood	Arnt2 Mt3 Syngr4	0.347826086956522	0.375	0.333333333333333	Arnt2	Mt3	Syngr4
56RE	Blood	Arnt2 Mt3 Vcam1	0.375	0.375	0.375	Arnt2	Mt3	Vcam1
56RE	Blood	Arnt2 Nebl Notch3	0.5	0.375	0.5625	Arnt2	Nebl	Notch3
56RE	Blood	Arnt2 Nebl Pbk	0.625	0.625	0.625	Arnt2	Nebl	Pbk
56RE	Blood	Arnt2 Nebl Pif1	0.608695652173913	0.375	0.733333333333333	Arnt2	Nebl	Pif1
56RE	Blood	Arnt2 Nebl Rorc	0.541666666666667	0.375	0.625	Arnt2	Nebl	Rorc
56RE	Blood	Arnt2 Nebl Stil	0.5	0.375	0.5625	Arnt2	Nebl	Stil
56RE	Blood	Arnt2 Nebl Syngr4	0.521739130434783	0.375	0.6	Arnt2	Nebl	Syngr4
56RE	Blood	Arnt2 Nebl Vcam1	0.5	0.375	0.5625	Arnt2	Nebl	Vcam1
56RE	Blood	Arnt2 Notch3 Pbk	0.583333333333333	0.625	0.5625	Arnt2	Notch3	Pbk
56RE	Blood	Arnt2 Notch3 Pif1	0.434782608695652	0.25	0.533333333333333	Arnt2	Notch3	Pif1
56RE	Blood	Arnt2 Notch3 Rorc	0.5	0.375	0.5625	Arnt2	Notch3	Rorc
56RE	Blood	Arnt2 Notch3 Stil	0.375	0	0.5625	Arnt2	Notch3	Stil
56RE	Blood	Arnt2 Notch3 Syngr4	0.173913043478261	0	0.266666666666667	Arnt2	Notch3	Syngr4
56RE	Blood	Arnt2 Notch3 Vcam1	0.375	0	0.5625	Arnt2	Notch3	Vcam1
56RE	Blood	Arnt2 Pbk Pif1	0.652173913043478	0.75	0.6	Arnt2	Pbk	Pif1
56RE	Blood	Arnt2 Pbk Rorc	0.625	0.625	0.625	Arnt2	Pbk	Rorc
56RE	Blood	Arnt2 Pbk Stil	0.583333333333333	0.625	0.5625	Arnt2	Pbk	Stil
56RE	Blood	Arnt2 Pbk Syngr4	0.608695652173913	0.625	0.6	Arnt2	Pbk	Syngr4
56RE	Blood	Arnt2 Pbk Vcam1	0.541666666666667	0.625	0.5	Arnt2	Pbk	Vcam1
56RE	Blood	Arnt2 Pif1 Rorc	0.478260869565217	0.375	0.533333333333333	Arnt2	Pif1	Rorc
56RE	Blood	Arnt2 Pif1 Stil	0.391304347826087	0.25	0.466666666666667	Arnt2	Pif1	Stil
56RE	Blood	Arnt2 Pif1 Syngr4	0.409090909090909	0.25	0.5	Arnt2	Pif1	Syngr4
56RE	Blood	Arnt2 Pif1 Vcam1	0.391304347826087	0.125	0.533333333333333	Arnt2	Pif1	Vcam1
56RE	Blood	Arnt2 Rorc Stil	0.5	0.375	0.5625	Arnt2	Rorc	Stil
56RE	Blood	Arnt2 Rorc Syngr4	0.434782608695652	0.25	0.533333333333333	Arnt2	Rorc	Syngr4
56RE	Blood	Arnt2 Rorc Vcam1	0.5	0.375	0.5625	Arnt2	Rorc	Vcam1
56RE	Blood	Arnt2 Stil Syngr4	0.347826086956522	0.125	0.466666666666667	Arnt2	Stil	Syngr4
56RE	Blood	Arnt2 Stil Vcam1	0.416666666666667	0.125	0.5625	Arnt2	Stil	Vcam1
56RE	Blood	Arnt2 Syngr4 Vcam1	0.260869565217391	0	0.4	Arnt2	Syngr4	Vcam1
56RE	Blood	Cxcl10 Gbp2 Ifng	0.625	0.5	0.6875	Cxcl10	Gbp2	Ifng
56RE	Blood	Cxcl10 Gbp2 Irx3	0.708333333333333	0.5	0.8125	Cxcl10	Gbp2	Irx3
56RE	Blood	Cxcl10 Gbp2 Mt3	0.708333333333333	0.5	0.8125	Cxcl10	Gbp2	Mt3
56RE	Blood	Cxcl10 Gbp2 Nebl	0.708333333333333	0.5	0.8125	Cxcl10	Gbp2	Nebl
56RE	Blood	Cxcl10 Gbp2 Notch3	0.708333333333333	0.5	0.8125	Cxcl10	Gbp2	Notch3
56RE	Blood	Cxcl10 Gbp2 Pbk	0.75	0.625	0.8125	Cxcl10	Gbp2	Pbk
56RE	Blood	Cxcl10 Gbp2 Pif1	0.695652173913043	0.5	0.8	Cxcl10	Gbp2	Pif1
56RE	Blood	Cxcl10 Gbp2 Rorc	0.666666666666667	0.5	0.75	Cxcl10	Gbp2	Rorc
56RE	Blood	Cxcl10 Gbp2 Stil	0.625	0.375	0.75	Cxcl10	Gbp2	Stil
56RE	Blood	Cxcl10 Gbp2 Syngr4	0.652173913043478	0.5	0.733333333333333	Cxcl10	Gbp2	Syngr4
56RE	Blood	Cxcl10 Gbp2 Vcam1	0.708333333333333	0.5	0.8125	Cxcl10	Gbp2	Vcam1
56RE	Blood	Cxcl10 Gzmb Ifng	0.75	0.625	0.8125	Cxcl10	Gzmb	Ifng
56RE	Blood	Cxcl10 Gzmb Irx3	0.75	0.625	0.8125	Cxcl10	Gzmb	Irx3
56RE	Blood	Cxcl10 Gzmb Mt3	0.666666666666667	0.5	0.75	Cxcl10	Gzmb	Mt3
56RE	Blood	Cxcl10 Gzmb Nebl	0.791666666666667	0.625	0.875	Cxcl10	Gzmb	Nebl
56RE	Blood	Cxcl10 Gzmb Notch3	0.75	0.625	0.8125	Cxcl10	Gzmb	Notch3
56RE	Blood	Cxcl10 Gzmb Pbk	0.708333333333333	0.5	0.8125	Cxcl10	Gzmb	Pbk
56RE	Blood	Cxcl10 Gzmb Pif1	0.695652173913043	0.625	0.733333333333333	Cxcl10	Gzmb	Pif1
56RE	Blood	Cxcl10 Gzmb Rorc	0.75	0.5	0.875	Cxcl10	Gzmb	Rorc
56RE	Blood	Cxcl10 Gzmb Stil	0.75	0.625	0.8125	Cxcl10	Gzmb	Stil
56RE	Blood	Cxcl10 Gzmb Syngr4	0.695652173913043	0.625	0.733333333333333	Cxcl10	Gzmb	Syngr4
56RE	Blood	Cxcl10 Gzmb Vcam1	0.708333333333333	0.625	0.75	Cxcl10	Gzmb	Vcam1
56RE	Blood	Cxcl10 Ifng Irx3	0.708333333333333	0.625	0.75	Cxcl10	Ifng	Irx3
56RE	Blood	Cxcl10 Ifng Mt3	0.666666666666667	0.625	0.6875	Cxcl10	Ifng	Mt3
56RE	Blood	Cxcl10 Ifng Nebl	0.666666666666667	0.625	0.6875	Cxcl10	Ifng	Nebl
56RE	Blood	Cxcl10 Ifng Notch3	0.708333333333333	0.625	0.75	Cxcl10	Ifng	Notch3
56RE	Blood	Cxcl10 Ifng Pif1	0.739130434782609	0.5	0.866666666666667	Cxcl10	Ifng	Pif1
56RE	Blood	Cxcl10 Ifng Rorc	0.708333333333333	0.625	0.75	Cxcl10	Ifng	Rorc
56RE	Blood	Cxcl10 Ifng Stil	0.75	0.5	0.875	Cxcl10	Ifng	Stil
56RE	Blood	Cxcl10 Ifng Syngr4	0.695652173913043	0.625	0.733333333333333	Cxcl10	Ifng	Syngr4
56RE	Blood	Cxcl10 Ifng Vcam1	0.666666666666667	0.625	0.6875	Cxcl10	Ifng	Vcam1
56RE	Blood	Cxcl10 Irx3 Mt3	0.708333333333333	0.5	0.8125	Cxcl10	Irx3	Mt3
56RE	Blood	Cxcl10 Irx3 Nebl	0.708333333333333	0.625	0.75	Cxcl10	Irx3	Nebl
56RE	Blood	Cxcl10 Irx3 Notch3	0.666666666666667	0.625	0.6875	Cxcl10	Irx3	Notch3
56RE	Blood	Cxcl10 Irx3 Pbk	0.666666666666667	0.5	0.75	Cxcl10	Irx3	Pbk
56RE	Blood	Cxcl10 Irx3 Pif1	0.652173913043478	0.625	0.666666666666667	Cxcl10	Irx3	Pif1
56RE	Blood	Cxcl10 Irx3 Rorc	0.625	0.5	0.6875	Cxcl10	Irx3	Rorc
56RE	Blood	Cxcl10 Irx3 Stil	0.708333333333333	0.625	0.75	Cxcl10	Irx3	Stil
56RE	Blood	Cxcl10 Irx3 Syngr4	0.608695652173913	0.625	0.6	Cxcl10	Irx3	Syngr4
56RE	Blood	Cxcl10 Irx3 Vcam1	0.708333333333333	0.625	0.75	Cxcl10	Irx3	Vcam1
56RE	Blood	Cxcl10 Mt3 Nebl	0.666666666666667	0.5	0.75	Cxcl10	Mt3	Nebl
56RE	Blood	Cxcl10 Mt3 Notch3	0.708333333333333	0.5	0.8125	Cxcl10	Mt3	Notch3
56RE	Blood	Cxcl10 Mt3 Pbk	0.708333333333333	0.5	0.8125	Cxcl10	Mt3	Pbk
56RE	Blood	Cxcl10 Mt3 Pif1	0.652173913043478	0.5	0.733333333333333	Cxcl10	Mt3	Pif1
56RE	Blood	Cxcl10 Mt3 Rorc	0.666666666666667	0.5	0.75	Cxcl10	Mt3	Rorc
56RE	Blood	Cxcl10 Mt3 Stil	0.625	0.375	0.75	Cxcl10	Mt3	Stil
56RE	Blood	Cxcl10 Mt3 Syngr4	0.652173913043478	0.5	0.733333333333333	Cxcl10	Mt3	Syngr4
56RE	Blood	Cxcl10 Mt3 Vcam1	0.666666666666667	0.5	0.75	Cxcl10	Mt3	Vcam1
56RE	Blood	Cxcl10 Nebl Notch3	0.625	0.625	0.625	Cxcl10	Nebl	Notch3
56RE	Blood	Cxcl10 Nebl Pbk	0.708333333333333	0.5	0.8125	Cxcl10	Nebl	Pbk
56RE	Blood	Cxcl10 Nebl Pif1	0.695652173913043	0.625	0.733333333333333	Cxcl10	Nebl	Pif1
56RE	Blood	Cxcl10 Nebl Rorc	0.666666666666667	0.625	0.6875	Cxcl10	Nebl	Rorc
56RE	Blood	Cxcl10 Nebl Stil	0.666666666666667	0.625	0.6875	Cxcl10	Nebl	Stil
56RE	Blood	Cxcl10 Nebl Syngr4	0.608695652173913	0.625	0.6	Cxcl10	Nebl	Syngr4
56RE	Blood	Cxcl10 Nebl Vcam1	0.708333333333333	0.625	0.75	Cxcl10	Nebl	Vcam1
56RE	Blood	Cxcl10 Notch3 Pbk	0.625	0.5	0.6875	Cxcl10	Notch3	Pbk
56RE	Blood	Cxcl10 Notch3 Pif1	0.695652173913043	0.625	0.733333333333333	Cxcl10	Notch3	Pif1
56RE	Blood	Cxcl10 Notch3 Rorc	0.666666666666667	0.5	0.75	Cxcl10	Notch3	Rorc
56RE	Blood	Cxcl10 Notch3 Stil	0.666666666666667	0.625	0.6875	Cxcl10	Notch3	Stil
56RE	Blood	Cxcl10 Notch3 Syngr4	0.608695652173913	0.625	0.6	Cxcl10	Notch3	Syngr4
56RE	Blood	Cxcl10 Notch3 Vcam1	0.625	0.625	0.625	Cxcl10	Notch3	Vcam1
56RE	Blood	Cxcl10 Pbk Pif1	0.652173913043478	0.5	0.733333333333333	Cxcl10	Pbk	Pif1
56RE	Blood	Cxcl10 Pbk Rorc	0.708333333333333	0.5	0.8125	Cxcl10	Pbk	Rorc
56RE	Blood	Cxcl10 Pbk Stil	0.708333333333333	0.625	0.75	Cxcl10	Pbk	Stil
56RE	Blood	Cxcl10 Pbk Vcam1	0.666666666666667	0.5	0.75	Cxcl10	Pbk	Vcam1
56RE	Blood	Cxcl10 Pif1 Rorc	0.608695652173913	0.5	0.666666666666667	Cxcl10	Pif1	Rorc
56RE	Blood	Cxcl10 Pif1 Stil	0.739130434782609	0.625	0.8	Cxcl10	Pif1	Stil
56RE	Blood	Cxcl10 Pif1 Syngr4	0.590909090909091	0.625	0.571428571428571	Cxcl10	Pif1	Syngr4
56RE	Blood	Cxcl10 Pif1 Vcam1	0.652173913043478	0.625	0.666666666666667	Cxcl10	Pif1	Vcam1
56RE	Blood	Cxcl10 Rorc Stil	0.625	0.5	0.6875	Cxcl10	Rorc	Stil
56RE	Blood	Cxcl10 Rorc Syngr4	0.652173913043478	0.625	0.666666666666667	Cxcl10	Rorc	Syngr4
56RE	Blood	Cxcl10 Rorc Vcam1	0.625	0.5	0.6875	Cxcl10	Rorc	Vcam1
56RE	Blood	Cxcl10 Stil Syngr4	0.652173913043478	0.625	0.666666666666667	Cxcl10	Stil	Syngr4
56RE	Blood	Cxcl10 Stil Vcam1	0.708333333333333	0.625	0.75	Cxcl10	Stil	Vcam1
56RE	Blood	Cxcl10 Syngr4 Vcam1	0.652173913043478	0.625	0.666666666666667	Cxcl10	Syngr4	Vcam1
56RE	Blood	Gbp2 Gzmk Ifng	0.791666666666667	0.625	0.875	Gbp2	Gzmk	Ifng
56RE	Blood	Gbp2 Gzmk Stil	0.791666666666667	0.625	0.875	Gbp2	Gzmk	Stil
56RE	Blood	Gbp2 Ifng Irx3	0.708333333333333	0.625	0.75	Gbp2	Ifng	Irx3
56RE	Blood	Gbp2 Ifng Mt3	0.666666666666667	0.5	0.75	Gbp2	Ifng	Mt3
56RE	Blood	Gbp2 Ifng Nebl	0.75	0.5	0.875	Gbp2	Ifng	Nebl
56RE	Blood	Gbp2 Ifng Notch3	0.666666666666667	0.5	0.75	Gbp2	Ifng	Notch3
56RE	Blood	Gbp2 Ifng Pif1	0.739130434782609	0.625	0.8	Gbp2	Ifng	Pif1
56RE	Blood	Gbp2 Ifng Rorc	0.625	0.375	0.75	Gbp2	Ifng	Rorc
56RE	Blood	Gbp2 Ifng Stil	0.708333333333333	0.625	0.75	Gbp2	Ifng	Stil
56RE	Blood	Gbp2 Ifng Syngr4	0.695652173913043	0.5	0.8	Gbp2	Ifng	Syngr4
56RE	Blood	Gbp2 Ifng Vcam1	0.708333333333333	0.5	0.8125	Gbp2	Ifng	Vcam1
56RE	Blood	Gbp2 Irx3 Mt3	0.625	0.5	0.6875	Gbp2	Irx3	Mt3
56RE	Blood	Gbp2 Irx3 Nebl	0.708333333333333	0.625	0.75	Gbp2	Irx3	Nebl
56RE	Blood	Gbp2 Irx3 Notch3	0.666666666666667	0.625	0.6875	Gbp2	Irx3	Notch3
56RE	Blood	Gbp2 Irx3 Rorc	0.625	0.5	0.6875	Gbp2	Irx3	Rorc
56RE	Blood	Gbp2 Irx3 Stil	0.708333333333333	0.625	0.75	Gbp2	Irx3	Stil
56RE	Blood	Gbp2 Irx3 Syngr4	0.695652173913043	0.75	0.666666666666667	Gbp2	Irx3	Syngr4
56RE	Blood	Gbp2 Mt3 Nebl	0.708333333333333	0.625	0.75	Gbp2	Mt3	Nebl
56RE	Blood	Gbp2 Mt3 Notch3	0.583333333333333	0.5	0.625	Gbp2	Mt3	Notch3
56RE	Blood	Gbp2 Mt3 Pif1	0.652173913043478	0.5	0.733333333333333	Gbp2	Mt3	Pif1
56RE	Blood	Gbp2 Mt3 Rorc	0.583333333333333	0.375	0.6875	Gbp2	Mt3	Rorc
56RE	Blood	Gbp2 Mt3 Stil	0.666666666666667	0.5	0.75	Gbp2	Mt3	Stil
56RE	Blood	Gbp2 Mt3 Syngr4	0.608695652173913	0.5	0.666666666666667	Gbp2	Mt3	Syngr4
56RE	Blood	Gbp2 Mt3 Vcam1	0.625	0.5	0.6875	Gbp2	Mt3	Vcam1
56RE	Blood	Gbp2 Nebl Notch3	0.666666666666667	0.625	0.6875	Gbp2	Nebl	Notch3
56RE	Blood	Gbp2 Nebl Pif1	0.695652173913043	0.5	0.8	Gbp2	Nebl	Pif1
56RE	Blood	Gbp2 Nebl Rorc	0.75	0.625	0.8125	Gbp2	Nebl	Rorc
56RE	Blood	Gbp2 Nebl Stil	0.666666666666667	0.5	0.75	Gbp2	Nebl	Stil
56RE	Blood	Gbp2 Nebl Syngr4	0.695652173913043	0.625	0.733333333333333	Gbp2	Nebl	Syngr4
56RE	Blood	Gbp2 Nebl Vcam1	0.708333333333333	0.625	0.75	Gbp2	Nebl	Vcam1
56RE	Blood	Gbp2 Notch3 Rorc	0.583333333333333	0.5	0.625	Gbp2	Notch3	Rorc
56RE	Blood	Gbp2 Notch3 Stil	0.625	0.5	0.6875	Gbp2	Notch3	Stil
56RE	Blood	Gbp2 Notch3 Syngr4	0.608695652173913	0.5	0.666666666666667	Gbp2	Notch3	Syngr4
56RE	Blood	Gbp2 Notch3 Vcam1	0.666666666666667	0.625	0.6875	Gbp2	Notch3	Vcam1
56RE	Blood	Gbp2 Pif1 Rorc	0.695652173913043	0.5	0.8	Gbp2	Pif1	Rorc
56RE	Blood	Gbp2 Pif1 Stil	0.739130434782609	0.625	0.8	Gbp2	Pif1	Stil
56RE	Blood	Gbp2 Rorc Stil	0.625	0.375	0.75	Gbp2	Rorc	Stil
56RE	Blood	Gbp2 Rorc Syngr4	0.608695652173913	0.5	0.666666666666667	Gbp2	Rorc	Syngr4
56RE	Blood	Gbp2 Rorc Vcam1	0.666666666666667	0.5	0.75	Gbp2	Rorc	Vcam1
56RE	Blood	Gbp2 Stil Syngr4	0.652173913043478	0.5	0.733333333333333	Gbp2	Stil	Syngr4
56RE	Blood	Gbp2 Stil Vcam1	0.708333333333333	0.625	0.75	Gbp2	Stil	Vcam1
56RE	Blood	Gbp2 Syngr4 Vcam1	0.695652173913043	0.625	0.733333333333333	Gbp2	Syngr4	Vcam1
56RE	Blood	Gzmb Ifng Irx3	0.5	0.375	0.5625	Gzmb	Ifng	Irx3
56RE	Blood	Gzmb Ifng Mt3	0.583333333333333	0.625	0.5625	Gzmb	Ifng	Mt3
56RE	Blood	Gzmb Ifng Nebl	0.666666666666667	0.625	0.6875	Gzmb	Ifng	Nebl
56RE	Blood	Gzmb Ifng Notch3	0.458333333333333	0.375	0.5	Gzmb	Ifng	Notch3
56RE	Blood	Gzmb Ifng Pbk	0.625	0.625	0.625	Gzmb	Ifng	Pbk
56RE	Blood	Gzmb Ifng Pif1	0.478260869565217	0.5	0.466666666666667	Gzmb	Ifng	Pif1
56RE	Blood	Gzmb Ifng Rorc	0.583333333333333	0.5	0.625	Gzmb	Ifng	Rorc
56RE	Blood	Gzmb Ifng Stil	0.5	0.375	0.5625	Gzmb	Ifng	Stil
56RE	Blood	Gzmb Ifng Syngr4	0.478260869565217	0.375	0.533333333333333	Gzmb	Ifng	Syngr4
56RE	Blood	Gzmb Ifng Vcam1	0.5	0.375	0.5625	Gzmb	Ifng	Vcam1
56RE	Blood	Gzmb Irx3 Mt3	0.333333333333333	0.25	0.375	Gzmb	Irx3	Mt3
56RE	Blood	Gzmb Irx3 Nebl	0.541666666666667	0.5	0.5625	Gzmb	Irx3	Nebl
56RE	Blood	Gzmb Irx3 Notch3	0.541666666666667	0.25	0.6875	Gzmb	Irx3	Notch3
56RE	Blood	Gzmb Irx3 Pbk	0.5	0.5	0.5	Gzmb	Irx3	Pbk
56RE	Blood	Gzmb Irx3 Pif1	0.478260869565217	0.375	0.533333333333333	Gzmb	Irx3	Pif1
56RE	Blood	Gzmb Irx3 Rorc	0.458333333333333	0.125	0.625	Gzmb	Irx3	Rorc
56RE	Blood	Gzmb Irx3 Stil	0.375	0	0.5625	Gzmb	Irx3	Stil
56RE	Blood	Gzmb Irx3 Syngr4	0.0869565217391304	0	0.133333333333333	Gzmb	Irx3	Syngr4
56RE	Blood	Gzmb Irx3 Vcam1	0.208333333333333	0.125	0.25	Gzmb	Irx3	Vcam1
56RE	Blood	Gzmb Mt3 Nebl	0.5	0.375	0.5625	Gzmb	Mt3	Nebl
56RE	Blood	Gzmb Mt3 Notch3	0.291666666666667	0.125	0.375	Gzmb	Mt3	Notch3
56RE	Blood	Gzmb Mt3 Pbk	0.5	0.625	0.4375	Gzmb	Mt3	Pbk
56RE	Blood	Gzmb Mt3 Pif1	0.391304347826087	0.375	0.4	Gzmb	Mt3	Pif1
56RE	Blood	Gzmb Mt3 Rorc	0.416666666666667	0.25	0.5	Gzmb	Mt3	Rorc
56RE	Blood	Gzmb Mt3 Stil	0.25	0.125	0.3125	Gzmb	Mt3	Stil
56RE	Blood	Gzmb Mt3 Syngr4	0.0869565217391304	0.25	0	Gzmb	Mt3	Syngr4
56RE	Blood	Gzmb Mt3 Vcam1	0.25	0.25	0.25	Gzmb	Mt3	Vcam1
56RE	Blood	Gzmb Nebl Notch3	0.5	0.375	0.5625	Gzmb	Nebl	Notch3
56RE	Blood	Gzmb Nebl Pbk	0.541666666666667	0.625	0.5	Gzmb	Nebl	Pbk
56RE	Blood	Gzmb Nebl Pif1	0.652173913043478	0.5	0.733333333333333	Gzmb	Nebl	Pif1
56RE	Blood	Gzmb Nebl Rorc	0.5	0.375	0.5625	Gzmb	Nebl	Rorc
56RE	Blood	Gzmb Nebl Stil	0.5	0.375	0.5625	Gzmb	Nebl	Stil
56RE	Blood	Gzmb Nebl Syngr4	0.521739130434783	0.375	0.6	Gzmb	Nebl	Syngr4
56RE	Blood	Gzmb Nebl Vcam1	0.5	0.375	0.5625	Gzmb	Nebl	Vcam1
56RE	Blood	Gzmb Notch3 Pbk	0.583333333333333	0.625	0.5625	Gzmb	Notch3	Pbk
56RE	Blood	Gzmb Notch3 Pif1	0.391304347826087	0.25	0.466666666666667	Gzmb	Notch3	Pif1
56RE	Blood	Gzmb Notch3 Rorc	0.5	0.125	0.6875	Gzmb	Notch3	Rorc
56RE	Blood	Gzmb Notch3 Stil	0.416666666666667	0	0.625	Gzmb	Notch3	Stil
56RE	Blood	Gzmb Notch3 Syngr4	0.173913043478261	0.125	0.2	Gzmb	Notch3	Syngr4
56RE	Blood	Gzmb Notch3 Vcam1	0.416666666666667	0.125	0.5625	Gzmb	Notch3	Vcam1
56RE	Blood	Gzmb Pbk Pif1	0.565217391304348	0.5	0.6	Gzmb	Pbk	Pif1
56RE	Blood	Gzmb Pbk Rorc	0.583333333333333	0.625	0.5625	Gzmb	Pbk	Rorc
56RE	Blood	Gzmb Pbk Stil	0.5	0.5	0.5	Gzmb	Pbk	Stil
56RE	Blood	Gzmb Pbk Syngr4	0.608695652173913	0.625	0.6	Gzmb	Pbk	Syngr4
56RE	Blood	Gzmb Pbk Vcam1	0.5	0.625	0.4375	Gzmb	Pbk	Vcam1
56RE	Blood	Gzmb Pif1 Rorc	0.478260869565217	0.25	0.6	Gzmb	Pif1	Rorc
56RE	Blood	Gzmb Pif1 Stil	0.304347826086957	0.125	0.4	Gzmb	Pif1	Stil
56RE	Blood	Gzmb Pif1 Syngr4	0.363636363636364	0.25	0.428571428571429	Gzmb	Pif1	Syngr4
56RE	Blood	Gzmb Pif1 Vcam1	0.391304347826087	0.125	0.533333333333333	Gzmb	Pif1	Vcam1
56RE	Blood	Gzmb Rorc Stil	0.458333333333333	0.25	0.5625	Gzmb	Rorc	Stil
56RE	Blood	Gzmb Rorc Syngr4	0.304347826086957	0.125	0.4	Gzmb	Rorc	Syngr4
56RE	Blood	Gzmb Rorc Vcam1	0.458333333333333	0.25	0.5625	Gzmb	Rorc	Vcam1
56RE	Blood	Gzmb Stil Syngr4	0.130434782608696	0.125	0.133333333333333	Gzmb	Stil	Syngr4
56RE	Blood	Gzmb Stil Vcam1	0.25	0	0.375	Gzmb	Stil	Vcam1
56RE	Blood	Gzmb Syngr4 Vcam1	0.130434782608696	0	0.2	Gzmb	Syngr4	Vcam1
56RE	Blood	Gzmk Ifng Mt3	0.833333333333333	0.625	0.9375	Gzmk	Ifng	Mt3
56RE	Blood	Gzmk Ifng Nebl	0.791666666666667	0.625	0.875	Gzmk	Ifng	Nebl
56RE	Blood	Gzmk Ifng Notch3	0.833333333333333	0.625	0.9375	Gzmk	Ifng	Notch3
56RE	Blood	Gzmk Ifng Pif1	0.826086956521739	0.625	0.933333333333333	Gzmk	Ifng	Pif1
56RE	Blood	Gzmk Ifng Rorc	0.791666666666667	0.625	0.875	Gzmk	Ifng	Rorc
56RE	Blood	Gzmk Ifng Stil	0.833333333333333	0.625	0.9375	Gzmk	Ifng	Stil
56RE	Blood	Gzmk Ifng Syngr4	0.826086956521739	0.625	0.933333333333333	Gzmk	Ifng	Syngr4
56RE	Blood	Gzmk Mt3 Stil	0.833333333333333	0.625	0.9375	Gzmk	Mt3	Stil
56RE	Blood	Gzmk Nebl Stil	0.791666666666667	0.625	0.875	Gzmk	Nebl	Stil
56RE	Blood	Gzmk Notch3 Stil	0.833333333333333	0.625	0.9375	Gzmk	Notch3	Stil
56RE	Blood	Gzmk Rorc Stil	0.791666666666667	0.625	0.875	Gzmk	Rorc	Stil
56RE	Blood	Gzmk Stil Syngr4	0.826086956521739	0.625	0.933333333333333	Gzmk	Stil	Syngr4
56RE	Blood	Ifng Irx3 Mt3	0.541666666666667	0.5	0.5625	Ifng	Irx3	Mt3
56RE	Blood	Ifng Irx3 Nebl	0.625	0.5	0.6875	Ifng	Irx3	Nebl
56RE	Blood	Ifng Irx3 Notch3	0.541666666666667	0.375	0.625	Ifng	Irx3	Notch3
56RE	Blood	Ifng Irx3 Pbk	0.5	0.5	0.5	Ifng	Irx3	Pbk
56RE	Blood	Ifng Irx3 Pif1	0.565217391304348	0.625	0.533333333333333	Ifng	Irx3	Pif1
56RE	Blood	Ifng Irx3 Rorc	0.541666666666667	0.5	0.5625	Ifng	Irx3	Rorc
56RE	Blood	Ifng Irx3 Stil	0.541666666666667	0.375	0.625	Ifng	Irx3	Stil
56RE	Blood	Ifng Irx3 Syngr4	0.434782608695652	0.25	0.533333333333333	Ifng	Irx3	Syngr4
56RE	Blood	Ifng Irx3 Vcam1	0.458333333333333	0.25	0.5625	Ifng	Irx3	Vcam1
56RE	Blood	Ifng Mt3 Nebl	0.666666666666667	0.625	0.6875	Ifng	Mt3	Nebl
56RE	Blood	Ifng Mt3 Notch3	0.583333333333333	0.625	0.5625	Ifng	Mt3	Notch3
56RE	Blood	Ifng Mt3 Pbk	0.5	0.5	0.5	Ifng	Mt3	Pbk
56RE	Blood	Ifng Mt3 Pif1	0.565217391304348	0.625	0.533333333333333	Ifng	Mt3	Pif1
56RE	Blood	Ifng Mt3 Rorc	0.541666666666667	0.5	0.5625	Ifng	Mt3	Rorc
56RE	Blood	Ifng Mt3 Stil	0.625	0.75	0.5625	Ifng	Mt3	Stil
56RE	Blood	Ifng Mt3 Syngr4	0.434782608695652	0.375	0.466666666666667	Ifng	Mt3	Syngr4
56RE	Blood	Ifng Mt3 Vcam1	0.541666666666667	0.625	0.5	Ifng	Mt3	Vcam1
56RE	Blood	Ifng Nebl Notch3	0.625	0.625	0.625	Ifng	Nebl	Notch3
56RE	Blood	Ifng Nebl Pbk	0.625	0.625	0.625	Ifng	Nebl	Pbk
56RE	Blood	Ifng Nebl Pif1	0.608695652173913	0.625	0.6	Ifng	Nebl	Pif1
56RE	Blood	Ifng Nebl Rorc	0.583333333333333	0.375	0.6875	Ifng	Nebl	Rorc
56RE	Blood	Ifng Nebl Stil	0.583333333333333	0.5	0.625	Ifng	Nebl	Stil
56RE	Blood	Ifng Nebl Syngr4	0.652173913043478	0.625	0.666666666666667	Ifng	Nebl	Syngr4
56RE	Blood	Ifng Nebl Vcam1	0.666666666666667	0.625	0.6875	Ifng	Nebl	Vcam1
56RE	Blood	Ifng Notch3 Pbk	0.541666666666667	0.5	0.5625	Ifng	Notch3	Pbk
56RE	Blood	Ifng Notch3 Pif1	0.521739130434783	0.5	0.533333333333333	Ifng	Notch3	Pif1
56RE	Blood	Ifng Notch3 Rorc	0.541666666666667	0.5	0.5625	Ifng	Notch3	Rorc
56RE	Blood	Ifng Notch3 Stil	0.541666666666667	0.375	0.625	Ifng	Notch3	Stil
56RE	Blood	Ifng Notch3 Syngr4	0.565217391304348	0.375	0.666666666666667	Ifng	Notch3	Syngr4
56RE	Blood	Ifng Notch3 Vcam1	0.541666666666667	0.375	0.625	Ifng	Notch3	Vcam1
56RE	Blood	Ifng Pbk Pif1	0.565217391304348	0.625	0.533333333333333	Ifng	Pbk	Pif1
56RE	Blood	Ifng Pbk Rorc	0.541666666666667	0.5	0.5625	Ifng	Pbk	Rorc
56RE	Blood	Ifng Pbk Stil	0.5	0.5	0.5	Ifng	Pbk	Stil
56RE	Blood	Ifng Pbk Syngr4	0.434782608695652	0.5	0.4	Ifng	Pbk	Syngr4
56RE	Blood	Ifng Pbk Vcam1	0.541666666666667	0.5	0.5625	Ifng	Pbk	Vcam1
56RE	Blood	Ifng Pif1 Rorc	0.608695652173913	0.625	0.6	Ifng	Pif1	Rorc
56RE	Blood	Ifng Pif1 Stil	0.608695652173913	0.75	0.533333333333333	Ifng	Pif1	Stil
56RE	Blood	Ifng Pif1 Syngr4	0.545454545454545	0.625	0.5	Ifng	Pif1	Syngr4
56RE	Blood	Ifng Pif1 Vcam1	0.521739130434783	0.625	0.466666666666667	Ifng	Pif1	Vcam1
56RE	Blood	Ifng Rorc Stil	0.583333333333333	0.625	0.5625	Ifng	Rorc	Stil
56RE	Blood	Ifng Rorc Syngr4	0.565217391304348	0.625	0.533333333333333	Ifng	Rorc	Syngr4
56RE	Blood	Ifng Rorc Vcam1	0.541666666666667	0.5	0.5625	Ifng	Rorc	Vcam1
56RE	Blood	Ifng Stil Syngr4	0.521739130434783	0.375	0.6	Ifng	Stil	Syngr4
56RE	Blood	Ifng Stil Vcam1	0.541666666666667	0.375	0.625	Ifng	Stil	Vcam1
56RE	Blood	Ifng Syngr4 Vcam1	0.521739130434783	0.375	0.6	Ifng	Syngr4	Vcam1
56RE	Blood	Irx3 Mt3 Nebl	0.458333333333333	0.375	0.5	Irx3	Mt3	Nebl
56RE	Blood	Irx3 Mt3 Notch3	0.333333333333333	0.125	0.4375	Irx3	Mt3	Notch3
56RE	Blood	Irx3 Mt3 Pbk	0.416666666666667	0.5	0.375	Irx3	Mt3	Pbk
56RE	Blood	Irx3 Mt3 Pif1	0.478260869565217	0.375	0.533333333333333	Irx3	Mt3	Pif1
56RE	Blood	Irx3 Mt3 Rorc	0.458333333333333	0.25	0.5625	Irx3	Mt3	Rorc
56RE	Blood	Irx3 Mt3 Stil	0.291666666666667	0.25	0.3125	Irx3	Mt3	Stil
56RE	Blood	Irx3 Mt3 Syngr4	0.173913043478261	0.5	0	Irx3	Mt3	Syngr4
56RE	Blood	Irx3 Mt3 Vcam1	0.208333333333333	0.25	0.1875	Irx3	Mt3	Vcam1
56RE	Blood	Irx3 Nebl Notch3	0.5	0.5	0.5	Irx3	Nebl	Notch3
56RE	Blood	Irx3 Nebl Pbk	0.5	0.5	0.5	Irx3	Nebl	Pbk
56RE	Blood	Irx3 Nebl Pif1	0.608695652173913	0.5	0.666666666666667	Irx3	Nebl	Pif1
56RE	Blood	Irx3 Nebl Rorc	0.583333333333333	0.5	0.625	Irx3	Nebl	Rorc
56RE	Blood	Irx3 Nebl Stil	0.583333333333333	0.5	0.625	Irx3	Nebl	Stil
56RE	Blood	Irx3 Nebl Syngr4	0.608695652173913	0.625	0.6	Irx3	Nebl	Syngr4
56RE	Blood	Irx3 Nebl Vcam1	0.541666666666667	0.5	0.5625	Irx3	Nebl	Vcam1
56RE	Blood	Irx3 Notch3 Pbk	0.541666666666667	0.625	0.5	Irx3	Notch3	Pbk
56RE	Blood	Irx3 Notch3 Pif1	0.521739130434783	0.375	0.6	Irx3	Notch3	Pif1
56RE	Blood	Irx3 Notch3 Rorc	0.5	0.25	0.625	Irx3	Notch3	Rorc
56RE	Blood	Irx3 Notch3 Stil	0.416666666666667	0	0.625	Irx3	Notch3	Stil
56RE	Blood	Irx3 Notch3 Syngr4	0.173913043478261	0.125	0.2	Irx3	Notch3	Syngr4
56RE	Blood	Irx3 Notch3 Vcam1	0.375	0.125	0.5	Irx3	Notch3	Vcam1
56RE	Blood	Irx3 Pbk Pif1	0.608695652173913	0.625	0.6	Irx3	Pbk	Pif1
56RE	Blood	Irx3 Pbk Rorc	0.5	0.5	0.5	Irx3	Pbk	Rorc
56RE	Blood	Irx3 Pbk Stil	0.5	0.625	0.4375	Irx3	Pbk	Stil
56RE	Blood	Irx3 Pbk Syngr4	0.478260869565217	0.625	0.4	Irx3	Pbk	Syngr4
56RE	Blood	Irx3 Pbk Vcam1	0.541666666666667	0.625	0.5	Irx3	Pbk	Vcam1
56RE	Blood	Irx3 Pif1 Rorc	0.478260869565217	0.25	0.6	Irx3	Pif1	Rorc
56RE	Blood	Irx3 Pif1 Stil	0.391304347826087	0.25	0.466666666666667	Irx3	Pif1	Stil
56RE	Blood	Irx3 Pif1 Syngr4	0.454545454545455	0.375	0.5	Irx3	Pif1	Syngr4
56RE	Blood	Irx3 Pif1 Vcam1	0.434782608695652	0.375	0.466666666666667	Irx3	Pif1	Vcam1
56RE	Blood	Irx3 Rorc Stil	0.5	0.375	0.5625	Irx3	Rorc	Stil
56RE	Blood	Irx3 Rorc Syngr4	0.434782608695652	0.25	0.533333333333333	Irx3	Rorc	Syngr4
56RE	Blood	Irx3 Rorc Vcam1	0.541666666666667	0.375	0.625	Irx3	Rorc	Vcam1
56RE	Blood	Irx3 Stil Syngr4	0.260869565217391	0.25	0.266666666666667	Irx3	Stil	Syngr4
56RE	Blood	Irx3 Stil Vcam1	0.25	0.125	0.3125	Irx3	Stil	Vcam1
56RE	Blood	Irx3 Syngr4 Vcam1	0.173913043478261	0.25	0.133333333333333	Irx3	Syngr4	Vcam1
56RE	Blood	Mt3 Nebl Notch3	0.458333333333333	0.375	0.5	Mt3	Nebl	Notch3
56RE	Blood	Mt3 Nebl Pbk	0.541666666666667	0.625	0.5	Mt3	Nebl	Pbk
56RE	Blood	Mt3 Nebl Pif1	0.652173913043478	0.625	0.666666666666667	Mt3	Nebl	Pif1
56RE	Blood	Mt3 Nebl Rorc	0.5	0.375	0.5625	Mt3	Nebl	Rorc
56RE	Blood	Mt3 Nebl Stil	0.5	0.375	0.5625	Mt3	Nebl	Stil
56RE	Blood	Mt3 Nebl Syngr4	0.521739130434783	0.375	0.6	Mt3	Nebl	Syngr4
56RE	Blood	Mt3 Nebl Vcam1	0.5	0.375	0.5625	Mt3	Nebl	Vcam1
56RE	Blood	Mt3 Notch3 Pbk	0.541666666666667	0.625	0.5	Mt3	Notch3	Pbk
56RE	Blood	Mt3 Notch3 Pif1	0.478260869565217	0.375	0.533333333333333	Mt3	Notch3	Pif1
56RE	Blood	Mt3 Notch3 Rorc	0.458333333333333	0.25	0.5625	Mt3	Notch3	Rorc
56RE	Blood	Mt3 Notch3 Stil	0.208333333333333	0	0.3125	Mt3	Notch3	Stil
56RE	Blood	Mt3 Notch3 Syngr4	0.173913043478261	0.125	0.2	Mt3	Notch3	Syngr4
56RE	Blood	Mt3 Notch3 Vcam1	0.291666666666667	0.25	0.3125	Mt3	Notch3	Vcam1
56RE	Blood	Mt3 Pbk Pif1	0.608695652173913	0.625	0.6	Mt3	Pbk	Pif1
56RE	Blood	Mt3 Pbk Rorc	0.541666666666667	0.625	0.5	Mt3	Pbk	Rorc
56RE	Blood	Mt3 Pbk Stil	0.416666666666667	0.5	0.375	Mt3	Pbk	Stil
56RE	Blood	Mt3 Pbk Syngr4	0.521739130434783	0.625	0.466666666666667	Mt3	Pbk	Syngr4
56RE	Blood	Mt3 Pbk Vcam1	0.458333333333333	0.625	0.375	Mt3	Pbk	Vcam1
56RE	Blood	Mt3 Pif1 Rorc	0.521739130434783	0.25	0.666666666666667	Mt3	Pif1	Rorc
56RE	Blood	Mt3 Pif1 Stil	0.391304347826087	0.375	0.4	Mt3	Pif1	Stil
56RE	Blood	Mt3 Pif1 Syngr4	0.272727272727273	0.25	0.285714285714286	Mt3	Pif1	Syngr4
56RE	Blood	Mt3 Pif1 Vcam1	0.478260869565217	0.25	0.6	Mt3	Pif1	Vcam1
56RE	Blood	Mt3 Rorc Stil	0.416666666666667	0.25	0.5	Mt3	Rorc	Stil
56RE	Blood	Mt3 Rorc Syngr4	0.347826086956522	0.25	0.4	Mt3	Rorc	Syngr4
56RE	Blood	Mt3 Rorc Vcam1	0.458333333333333	0.25	0.5625	Mt3	Rorc	Vcam1
56RE	Blood	Mt3 Stil Syngr4	0.217391304347826	0.25	0.2	Mt3	Stil	Syngr4
56RE	Blood	Mt3 Stil Vcam1	0.25	0.25	0.25	Mt3	Stil	Vcam1
56RE	Blood	Mt3 Syngr4 Vcam1	0.347826086956522	0.5	0.266666666666667	Mt3	Syngr4	Vcam1
56RE	Blood	Nebl Notch3 Pbk	0.5	0.625	0.4375	Nebl	Notch3	Pbk
56RE	Blood	Nebl Notch3 Pif1	0.608695652173913	0.5	0.666666666666667	Nebl	Notch3	Pif1
56RE	Blood	Nebl Notch3 Rorc	0.541666666666667	0.375	0.625	Nebl	Notch3	Rorc
56RE	Blood	Nebl Notch3 Stil	0.541666666666667	0.5	0.5625	Nebl	Notch3	Stil
56RE	Blood	Nebl Notch3 Syngr4	0.565217391304348	0.5	0.6	Nebl	Notch3	Syngr4
56RE	Blood	Nebl Notch3 Vcam1	0.541666666666667	0.5	0.5625	Nebl	Notch3	Vcam1
56RE	Blood	Nebl Pbk Pif1	0.565217391304348	0.375	0.666666666666667	Nebl	Pbk	Pif1
56RE	Blood	Nebl Pbk Rorc	0.458333333333333	0.375	0.5	Nebl	Pbk	Rorc
56RE	Blood	Nebl Pbk Stil	0.583333333333333	0.625	0.5625	Nebl	Pbk	Stil
56RE	Blood	Nebl Pbk Syngr4	0.608695652173913	0.625	0.6	Nebl	Pbk	Syngr4
56RE	Blood	Nebl Pbk Vcam1	0.5	0.625	0.4375	Nebl	Pbk	Vcam1
56RE	Blood	Nebl Pif1 Rorc	0.652173913043478	0.625	0.666666666666667	Nebl	Pif1	Rorc
56RE	Blood	Nebl Pif1 Stil	0.608695652173913	0.5	0.666666666666667	Nebl	Pif1	Stil
56RE	Blood	Nebl Pif1 Syngr4	0.636363636363636	0.5	0.714285714285714	Nebl	Pif1	Syngr4
56RE	Blood	Nebl Pif1 Vcam1	0.652173913043478	0.5	0.733333333333333	Nebl	Pif1	Vcam1
56RE	Blood	Nebl Rorc Stil	0.541666666666667	0.375	0.625	Nebl	Rorc	Stil
56RE	Blood	Nebl Rorc Syngr4	0.521739130434783	0.375	0.6	Nebl	Rorc	Syngr4
56RE	Blood	Nebl Rorc Vcam1	0.541666666666667	0.375	0.625	Nebl	Rorc	Vcam1
56RE	Blood	Nebl Stil Syngr4	0.565217391304348	0.5	0.6	Nebl	Stil	Syngr4
56RE	Blood	Nebl Stil Vcam1	0.541666666666667	0.5	0.5625	Nebl	Stil	Vcam1
56RE	Blood	Nebl Syngr4 Vcam1	0.565217391304348	0.375	0.666666666666667	Nebl	Syngr4	Vcam1
56RE	Blood	Notch3 Pbk Pif1	0.608695652173913	0.625	0.6	Notch3	Pbk	Pif1
56RE	Blood	Notch3 Pbk Rorc	0.541666666666667	0.625	0.5	Notch3	Pbk	Rorc
56RE	Blood	Notch3 Pbk Stil	0.541666666666667	0.625	0.5	Notch3	Pbk	Stil
56RE	Blood	Notch3 Pbk Syngr4	0.652173913043478	0.625	0.666666666666667	Notch3	Pbk	Syngr4
56RE	Blood	Notch3 Pbk Vcam1	0.583333333333333	0.625	0.5625	Notch3	Pbk	Vcam1
56RE	Blood	Notch3 Pif1 Rorc	0.521739130434783	0.25	0.666666666666667	Notch3	Pif1	Rorc
56RE	Blood	Notch3 Pif1 Stil	0.391304347826087	0.25	0.466666666666667	Notch3	Pif1	Stil
56RE	Blood	Notch3 Pif1 Syngr4	0.363636363636364	0.125	0.5	Notch3	Pif1	Syngr4
56RE	Blood	Notch3 Pif1 Vcam1	0.434782608695652	0.25	0.533333333333333	Notch3	Pif1	Vcam1
56RE	Blood	Notch3 Rorc Stil	0.416666666666667	0	0.625	Notch3	Rorc	Stil
56RE	Blood	Notch3 Rorc Syngr4	0.434782608695652	0.125	0.6	Notch3	Rorc	Syngr4
56RE	Blood	Notch3 Rorc Vcam1	0.5	0.25	0.625	Notch3	Rorc	Vcam1
56RE	Blood	Notch3 Stil Syngr4	0.130434782608696	0	0.2	Notch3	Stil	Syngr4
56RE	Blood	Notch3 Stil Vcam1	0.333333333333333	0	0.5	Notch3	Stil	Vcam1
56RE	Blood	Notch3 Syngr4 Vcam1	0.391304347826087	0.25	0.466666666666667	Notch3	Syngr4	Vcam1
56RE	Blood	Pbk Pif1 Rorc	0.521739130434783	0.25	0.666666666666667	Pbk	Pif1	Rorc
56RE	Blood	Pbk Pif1 Stil	0.608695652173913	0.625	0.6	Pbk	Pif1	Stil
56RE	Blood	Pbk Pif1 Syngr4	0.590909090909091	0.5	0.642857142857143	Pbk	Pif1	Syngr4
56RE	Blood	Pbk Pif1 Vcam1	0.565217391304348	0.5	0.6	Pbk	Pif1	Vcam1
56RE	Blood	Pbk Rorc Stil	0.416666666666667	0.375	0.4375	Pbk	Rorc	Stil
56RE	Blood	Pbk Rorc Syngr4	0.565217391304348	0.625	0.533333333333333	Pbk	Rorc	Syngr4
56RE	Blood	Pbk Rorc Vcam1	0.458333333333333	0.5	0.4375	Pbk	Rorc	Vcam1
56RE	Blood	Pbk Stil Syngr4	0.565217391304348	0.625	0.533333333333333	Pbk	Stil	Syngr4
56RE	Blood	Pbk Stil Vcam1	0.5	0.5	0.5	Pbk	Stil	Vcam1
56RE	Blood	Pbk Syngr4 Vcam1	0.434782608695652	0.625	0.333333333333333	Pbk	Syngr4	Vcam1
56RE	Blood	Pif1 Rorc Stil	0.521739130434783	0.375	0.6	Pif1	Rorc	Stil
56RE	Blood	Pif1 Rorc Syngr4	0.5	0.25	0.642857142857143	Pif1	Rorc	Syngr4
56RE	Blood	Pif1 Rorc Vcam1	0.521739130434783	0.25	0.666666666666667	Pif1	Rorc	Vcam1
56RE	Blood	Pif1 Stil Syngr4	0.409090909090909	0.25	0.5	Pif1	Stil	Syngr4
56RE	Blood	Pif1 Stil Vcam1	0.391304347826087	0.25	0.466666666666667	Pif1	Stil	Vcam1
56RE	Blood	Pif1 Syngr4 Vcam1	0.454545454545455	0.375	0.5	Pif1	Syngr4	Vcam1
56RE	Blood	Rorc Stil Syngr4	0.434782608695652	0.25	0.533333333333333	Rorc	Stil	Syngr4
56RE	Blood	Rorc Stil Vcam1	0.5	0.375	0.5625	Rorc	Stil	Vcam1
56RE	Blood	Rorc Syngr4 Vcam1	0.434782608695652	0.25	0.533333333333333	Rorc	Syngr4	Vcam1
56RE	Blood	Stil Syngr4 Vcam1	0.217391304347826	0.125	0.266666666666667	Stil	Syngr4	Vcam1

## Sheet: all >0.7
Day	Tissue	Cytokine	Accuracy	Sensitivity	Specificity	X8	X9	X10
14	Blood	esm1	0.791666666666667	0.875	0.75	esm1
14	Blood	esm1 cxcl9	0.833333333333333	0.875	0.8125	esm1	cxcl9
14	Blood	esm1 Arnt2	0.75	0.75	0.75	esm1	Arnt2
14	Blood	esm1 Cxcl10	0.791666666666667	0.875	0.75	esm1	Cxcl10
14	Blood	esm1 Gbp2	0.833333333333333	0.75	0.875	esm1	Gbp2
14	Blood	esm1 Gzmb	0.791666666666667	0.75	0.8125	esm1	Gzmb
14	Blood	esm1 Ifng	0.833333333333333	0.875	0.8125	esm1	Ifng
14	Blood	esm1 Mt3	0.791666666666667	0.75	0.8125	esm1	Mt3
14	Blood	esm1 Nebl	0.791666666666667	0.875	0.75	esm1	Nebl
14	Blood	esm1 Notch3	0.791666666666667	0.875	0.75	esm1	Notch3
14	Blood	esm1 Pbk	0.833333333333333	0.875	0.8125	esm1	Pbk
14	Blood	esm1 Pif1	0.791666666666667	0.875	0.75	esm1	Pif1
14	Blood	esm1 Rorc	0.833333333333333	0.875	0.8125	esm1	Rorc
14	Blood	esm1 Vcam1	0.739130434782609	0.75	0.733333333333333	esm1	Vcam1
14	Blood	esm1 cxcl9 Arnt2	0.791666666666667	0.75	0.8125	esm1	cxcl9	Arnt2
14	Blood	esm1 cxcl9 Cxcl10	0.833333333333333	0.875	0.8125	esm1	cxcl9	Cxcl10
14	Blood	esm1 cxcl9 Gbp2	0.833333333333333	0.75	0.875	esm1	cxcl9	Gbp2
14	Blood	esm1 cxcl9 Gzmb	0.791666666666667	0.75	0.8125	esm1	cxcl9	Gzmb
14	Blood	esm1 cxcl9 Ifng	0.833333333333333	0.875	0.8125	esm1	cxcl9	Ifng
14	Blood	esm1 cxcl9 Mt3	0.791666666666667	0.75	0.8125	esm1	cxcl9	Mt3
14	Blood	esm1 cxcl9 Pbk	0.833333333333333	0.875	0.8125	esm1	cxcl9	Pbk
14	Blood	esm1 cxcl9 Pif1	0.833333333333333	0.875	0.8125	esm1	cxcl9	Pif1
14	Blood	esm1 cxcl9 Rorc	0.833333333333333	0.875	0.8125	esm1	cxcl9	Rorc
14	Blood	esm1 cxcl9 Stil	0.826086956521739	0.857142857142857	0.8125	esm1	cxcl9	Stil
14	Blood	esm1 cxcl9 Syngr4	0.782608695652174	0.875	0.733333333333333	esm1	cxcl9	Syngr4
14	Blood	esm1 cxcl9 Vcam1	0.739130434782609	0.75	0.733333333333333	esm1	cxcl9	Vcam1
14	Blood	esm1 Arnt2 Cxcl10	0.791666666666667	0.875	0.75	esm1	Arnt2	Cxcl10
14	Blood	esm1 Arnt2 Gbp2	0.791666666666667	0.75	0.8125	esm1	Arnt2	Gbp2
14	Blood	esm1 Arnt2 Gzmb	0.791666666666667	0.75	0.8125	esm1	Arnt2	Gzmb
14	Blood	esm1 Arnt2 Ifng	0.833333333333333	0.875	0.8125	esm1	Arnt2	Ifng
14	Blood	esm1 Arnt2 Mt3	0.75	0.75	0.75	esm1	Arnt2	Mt3
14	Blood	esm1 Arnt2 Notch3	0.75	0.75	0.75	esm1	Arnt2	Notch3
14	Blood	esm1 Arnt2 Pbk	0.833333333333333	0.875	0.8125	esm1	Arnt2	Pbk
14	Blood	esm1 Arnt2 Pif1	0.75	0.75	0.75	esm1	Arnt2	Pif1
14	Blood	esm1 Arnt2 Rorc	0.833333333333333	0.875	0.8125	esm1	Arnt2	Rorc
14	Blood	esm1 Arnt2 Vcam1	0.739130434782609	0.75	0.733333333333333	esm1	Arnt2	Vcam1
14	Blood	esm1 Cxcl10 Gbp2	0.791666666666667	0.75	0.8125	esm1	Cxcl10	Gbp2
14	Blood	esm1 Cxcl10 Gzmb	0.75	0.75	0.75	esm1	Cxcl10	Gzmb
14	Blood	esm1 Cxcl10 Gzmk	0.75	0.75	0.75	esm1	Cxcl10	Gzmk
14	Blood	esm1 Cxcl10 Ifng	0.833333333333333	0.875	0.8125	esm1	Cxcl10	Ifng
14	Blood	esm1 Cxcl10 Mt3	0.791666666666667	0.75	0.8125	esm1	Cxcl10	Mt3
14	Blood	esm1 Cxcl10 Nebl	0.791666666666667	0.875	0.75	esm1	Cxcl10	Nebl
14	Blood	esm1 Cxcl10 Notch3	0.791666666666667	0.875	0.75	esm1	Cxcl10	Notch3
14	Blood	esm1 Cxcl10 Pbk	0.791666666666667	0.875	0.75	esm1	Cxcl10	Pbk
14	Blood	esm1 Cxcl10 Pif1	0.833333333333333	0.875	0.8125	esm1	Cxcl10	Pif1
14	Blood	esm1 Cxcl10 Rorc	0.791666666666667	0.75	0.8125	esm1	Cxcl10	Rorc
14	Blood	esm1 Cxcl10 Syngr4	0.782608695652174	0.875	0.733333333333333	esm1	Cxcl10	Syngr4
14	Blood	esm1 Cxcl10 Vcam1	0.739130434782609	0.75	0.733333333333333	esm1	Cxcl10	Vcam1
14	Blood	esm1 Gbp2 Gzmb	0.833333333333333	0.75	0.875	esm1	Gbp2	Gzmb
14	Blood	esm1 Gbp2 Gzmk	0.791666666666667	0.75	0.8125	esm1	Gbp2	Gzmk
14	Blood	esm1 Gbp2 Ifng	0.833333333333333	0.75	0.875	esm1	Gbp2	Ifng
14	Blood	esm1 Gbp2 Mt3	0.791666666666667	0.75	0.8125	esm1	Gbp2	Mt3
14	Blood	esm1 Gbp2 Nebl	0.791666666666667	0.75	0.8125	esm1	Gbp2	Nebl
14	Blood	esm1 Gbp2 Notch3	0.791666666666667	0.75	0.8125	esm1	Gbp2	Notch3
14	Blood	esm1 Gbp2 Pbk	0.75	0.75	0.75	esm1	Gbp2	Pbk
14	Blood	esm1 Gbp2 Pif1	0.833333333333333	0.75	0.875	esm1	Gbp2	Pif1
14	Blood	esm1 Gbp2 Rorc	0.791666666666667	0.75	0.8125	esm1	Gbp2	Rorc
14	Blood	esm1 Gbp2 Stil	0.782608695652174	0.714285714285714	0.8125	esm1	Gbp2	Stil
14	Blood	esm1 Gbp2 Syngr4	0.826086956521739	0.75	0.866666666666667	esm1	Gbp2	Syngr4
14	Blood	esm1 Gbp2 Vcam1	0.739130434782609	0.75	0.733333333333333	esm1	Gbp2	Vcam1
14	Blood	esm1 Gzmb Ifng	0.833333333333333	0.875	0.8125	esm1	Gzmb	Ifng
14	Blood	esm1 Gzmb Mt3	0.791666666666667	0.75	0.8125	esm1	Gzmb	Mt3
14	Blood	esm1 Gzmb Pbk	0.791666666666667	0.75	0.8125	esm1	Gzmb	Pbk
14	Blood	esm1 Gzmb Pif1	0.791666666666667	0.75	0.8125	esm1	Gzmb	Pif1
14	Blood	esm1 Gzmb Rorc	0.791666666666667	0.75	0.8125	esm1	Gzmb	Rorc
14	Blood	esm1 Gzmb Vcam1	0.739130434782609	0.75	0.733333333333333	esm1	Gzmb	Vcam1
14	Blood	esm1 Gzmk Ifng	0.875	0.875	0.875	esm1	Gzmk	Ifng
14	Blood	esm1 Gzmk Mt3	0.75	0.75	0.75	esm1	Gzmk	Mt3
14	Blood	esm1 Gzmk Pbk	0.833333333333333	0.875	0.8125	esm1	Gzmk	Pbk
14	Blood	esm1 Gzmk Rorc	0.833333333333333	0.875	0.8125	esm1	Gzmk	Rorc
14	Blood	esm1 Gzmk Stil	0.739130434782609	0.714285714285714	0.75	esm1	Gzmk	Stil
14	Blood	esm1 Gzmk Vcam1	0.739130434782609	0.75	0.733333333333333	esm1	Gzmk	Vcam1
14	Blood	esm1 Ifng Irx3	0.791666666666667	0.75	0.8125	esm1	Ifng	Irx3
14	Blood	esm1 Ifng Mt3	0.875	0.875	0.875	esm1	Ifng	Mt3
14	Blood	esm1 Ifng Nebl	0.833333333333333	0.875	0.8125	esm1	Ifng	Nebl
14	Blood	esm1 Ifng Notch3	0.833333333333333	0.875	0.8125	esm1	Ifng	Notch3
14	Blood	esm1 Ifng Pbk	0.875	0.875	0.875	esm1	Ifng	Pbk
14	Blood	esm1 Ifng Pif1	0.833333333333333	0.875	0.8125	esm1	Ifng	Pif1
14	Blood	esm1 Ifng Rorc	0.833333333333333	0.875	0.8125	esm1	Ifng	Rorc
14	Blood	esm1 Ifng Stil	0.782608695652174	0.857142857142857	0.75	esm1	Ifng	Stil
14	Blood	esm1 Ifng Syngr4	0.782608695652174	0.75	0.8	esm1	Ifng	Syngr4
14	Blood	esm1 Ifng Vcam1	0.826086956521739	0.875	0.8	esm1	Ifng	Vcam1
14	Blood	esm1 Irx3 Notch3	0.791666666666667	0.75	0.8125	esm1	Irx3	Notch3
14	Blood	esm1 Irx3 Rorc	0.833333333333333	1	0.75	esm1	Irx3	Rorc
14	Blood	esm1 Mt3 Pbk	0.791666666666667	0.75	0.8125	esm1	Mt3	Pbk
14	Blood	esm1 Mt3 Pif1	0.791666666666667	0.75	0.8125	esm1	Mt3	Pif1
14	Blood	esm1 Mt3 Rorc	0.791666666666667	0.875	0.75	esm1	Mt3	Rorc
14	Blood	esm1 Mt3 Stil	0.739130434782609	0.714285714285714	0.75	esm1	Mt3	Stil
14	Blood	esm1 Mt3 Syngr4	0.739130434782609	0.75	0.733333333333333	esm1	Mt3	Syngr4
14	Blood	esm1 Mt3 Vcam1	0.782608695652174	0.75	0.8	esm1	Mt3	Vcam1
14	Blood	esm1 Nebl Notch3	0.791666666666667	0.875	0.75	esm1	Nebl	Notch3
14	Blood	esm1 Nebl Pbk	0.833333333333333	0.875	0.8125	esm1	Nebl	Pbk
14	Blood	esm1 Nebl Rorc	0.833333333333333	0.875	0.8125	esm1	Nebl	Rorc
14	Blood	esm1 Nebl Syngr4	0.739130434782609	0.75	0.733333333333333	esm1	Nebl	Syngr4
14	Blood	esm1 Notch3 Pbk	0.791666666666667	0.875	0.75	esm1	Notch3	Pbk
14	Blood	esm1 Notch3 Pif1	0.791666666666667	0.875	0.75	esm1	Notch3	Pif1
14	Blood	esm1 Notch3 Rorc	0.833333333333333	0.875	0.8125	esm1	Notch3	Rorc
14	Blood	esm1 Notch3 Stil	0.782608695652174	0.857142857142857	0.75	esm1	Notch3	Stil
14	Blood	esm1 Notch3 Syngr4	0.782608695652174	0.875	0.733333333333333	esm1	Notch3	Syngr4
14	Blood	esm1 Pbk Pif1	0.875	0.875	0.875	esm1	Pbk	Pif1
14	Blood	esm1 Pbk Rorc	0.791666666666667	0.875	0.75	esm1	Pbk	Rorc
14	Blood	esm1 Pbk Stil	0.826086956521739	0.857142857142857	0.8125	esm1	Pbk	Stil
14	Blood	esm1 Pbk Syngr4	0.782608695652174	0.875	0.733333333333333	esm1	Pbk	Syngr4
14	Blood	esm1 Pbk Vcam1	0.782608695652174	0.75	0.8	esm1	Pbk	Vcam1
14	Blood	esm1 Pif1 Rorc	0.833333333333333	0.875	0.8125	esm1	Pif1	Rorc
14	Blood	esm1 Pif1 Vcam1	0.782608695652174	0.75	0.8	esm1	Pif1	Vcam1
14	Blood	esm1 Rorc Stil	0.826086956521739	0.857142857142857	0.8125	esm1	Rorc	Stil
14	Blood	esm1 Rorc Syngr4	0.826086956521739	0.875	0.8	esm1	Rorc	Syngr4
14	Blood	esm1 Rorc Vcam1	0.782608695652174	0.75	0.8	esm1	Rorc	Vcam1
14	Blood	esm1 Stil Vcam1	0.727272727272727	0.714285714285714	0.733333333333333	esm1	Stil	Vcam1
14	Blood	esm1 Syngr4 Vcam1	0.739130434782609	0.75	0.733333333333333	esm1	Syngr4	Vcam1
14	Blood	cxcl9 Arnt2 Rorc	0.791666666666667	0.875	0.75	cxcl9	Arnt2	Rorc
14	Blood	cxcl9 Gbp2 Gzmb	0.75	0.75	0.75	cxcl9	Gbp2	Gzmb
14	Blood	cxcl9 Gzmk Rorc	0.791666666666667	0.875	0.75	cxcl9	Gzmk	Rorc
14	Blood	cxcl9 Irx3 Notch3	0.833333333333333	0.75	0.875	cxcl9	Irx3	Notch3
14	Blood	cxcl9 Irx3 Pbk	0.875	0.875	0.875	cxcl9	Irx3	Pbk
14	Blood	cxcl9 Irx3 Rorc	0.875	0.875	0.875	cxcl9	Irx3	Rorc
14	Blood	cxcl9 Nebl Rorc	0.75	0.75	0.75	cxcl9	Nebl	Rorc
14	Blood	Arnt2 Gzmk Rorc	0.75	0.75	0.75	Arnt2	Gzmk	Rorc
14	Blood	Arnt2 Pif1 Rorc	0.791666666666667	0.75	0.8125	Arnt2	Pif1	Rorc
14	Blood	Gbp2 Gzmb Gzmk	0.791666666666667	0.75	0.8125	Gbp2	Gzmb	Gzmk
14	Blood	Gzmb Gzmk Rorc	0.833333333333333	0.75	0.875	Gzmb	Gzmk	Rorc
14	Blood	Gzmk Pif1 Rorc	0.75	0.75	0.75	Gzmk	Pif1	Rorc
14	Blood	Gzmk Rorc Vcam1	0.739130434782609	0.75	0.733333333333333	Gzmk	Rorc	Vcam1
14	Blood	Irx3 Pif1 Rorc	0.791666666666667	0.75	0.8125	Irx3	Pif1	Rorc
14	Blood	Mt3 Pif1 Rorc	0.75	0.75	0.75	Mt3	Pif1	Rorc
14	Blood	Mt3 Rorc Vcam1	0.782608695652174	0.75	0.8	Mt3	Rorc	Vcam1
28	Blood	esm1	0.782608695652174	0.875	0.733333333333333	esm1
28	Blood	esm1 cxcl9	0.739130434782609	0.75	0.733333333333333	esm1	cxcl9
28	Blood	esm1 Arnt2	0.739130434782609	0.75	0.733333333333333	esm1	Arnt2
28	Blood	esm1 Cxcl10	0.739130434782609	0.75	0.733333333333333	esm1	Cxcl10
28	Blood	esm1 Gzmb	0.739130434782609	0.75	0.733333333333333	esm1	Gzmb
28	Blood	esm1 Gzmk	0.782608695652174	0.875	0.733333333333333	esm1	Gzmk
28	Blood	esm1 Ifng	0.739130434782609	0.75	0.733333333333333	esm1	Ifng
28	Blood	esm1 Mt3	0.739130434782609	0.75	0.733333333333333	esm1	Mt3
28	Blood	esm1 Nebl	0.739130434782609	0.75	0.733333333333333	esm1	Nebl
28	Blood	esm1 Notch3	0.869565217391304	0.875	0.866666666666667	esm1	Notch3
28	Blood	esm1 Pbk	0.739130434782609	0.75	0.733333333333333	esm1	Pbk
28	Blood	esm1 Pif1	0.782608695652174	0.875	0.733333333333333	esm1	Pif1
28	Blood	esm1 Rorc	0.782608695652174	0.75	0.8	esm1	Rorc
28	Blood	esm1 Stil	0.739130434782609	0.75	0.733333333333333	esm1	Stil
28	Blood	esm1 cxcl9 Arnt2	0.826086956521739	0.875	0.8	esm1	cxcl9	Arnt2
28	Blood	esm1 cxcl9 Cxcl10	0.782608695652174	0.75	0.8	esm1	cxcl9	Cxcl10
28	Blood	esm1 cxcl9 Gzmb	0.739130434782609	0.75	0.733333333333333	esm1	cxcl9	Gzmb
28	Blood	esm1 cxcl9 Gzmk	0.739130434782609	0.75	0.733333333333333	esm1	cxcl9	Gzmk
28	Blood	esm1 cxcl9 Ifng	0.739130434782609	0.75	0.733333333333333	esm1	cxcl9	Ifng
28	Blood	esm1 cxcl9 Mt3	0.739130434782609	0.75	0.733333333333333	esm1	cxcl9	Mt3
28	Blood	esm1 cxcl9 Notch3	0.869565217391304	0.875	0.866666666666667	esm1	cxcl9	Notch3
28	Blood	esm1 cxcl9 Pbk	0.739130434782609	0.75	0.733333333333333	esm1	cxcl9	Pbk
28	Blood	esm1 cxcl9 Pif1	0.739130434782609	0.75	0.733333333333333	esm1	cxcl9	Pif1
28	Blood	esm1 cxcl9 Rorc	0.782608695652174	0.75	0.8	esm1	cxcl9	Rorc
28	Blood	esm1 Arnt2 Cxcl10	0.782608695652174	0.75	0.8	esm1	Arnt2	Cxcl10
28	Blood	esm1 Arnt2 Gzmb	0.739130434782609	0.75	0.733333333333333	esm1	Arnt2	Gzmb
28	Blood	esm1 Arnt2 Gzmk	0.739130434782609	0.75	0.733333333333333	esm1	Arnt2	Gzmk
28	Blood	esm1 Arnt2 Mt3	0.739130434782609	0.75	0.733333333333333	esm1	Arnt2	Mt3
28	Blood	esm1 Arnt2 Nebl	0.739130434782609	0.75	0.733333333333333	esm1	Arnt2	Nebl
28	Blood	esm1 Arnt2 Notch3	0.782608695652174	0.75	0.8	esm1	Arnt2	Notch3
28	Blood	esm1 Arnt2 Pif1	0.782608695652174	0.875	0.733333333333333	esm1	Arnt2	Pif1
28	Blood	esm1 Arnt2 Stil	0.739130434782609	0.75	0.733333333333333	esm1	Arnt2	Stil
28	Blood	esm1 Cxcl10 Mt3	0.782608695652174	0.75	0.8	esm1	Cxcl10	Mt3
28	Blood	esm1 Cxcl10 Nebl	0.739130434782609	0.75	0.733333333333333	esm1	Cxcl10	Nebl
28	Blood	esm1 Cxcl10 Notch3	0.869565217391304	0.875	0.866666666666667	esm1	Cxcl10	Notch3
28	Blood	esm1 Cxcl10 Pbk	0.739130434782609	0.75	0.733333333333333	esm1	Cxcl10	Pbk
28	Blood	esm1 Cxcl10 Pif1	0.739130434782609	0.75	0.733333333333333	esm1	Cxcl10	Pif1
28	Blood	esm1 Cxcl10 Rorc	0.782608695652174	0.75	0.8	esm1	Cxcl10	Rorc
28	Blood	esm1 Cxcl10 Stil	0.739130434782609	0.75	0.733333333333333	esm1	Cxcl10	Stil
28	Blood	esm1 Gbp2 Gzmb	0.782608695652174	0.75	0.8	esm1	Gbp2	Gzmb
28	Blood	esm1 Gbp2 Notch3	0.91304347826087	0.875	0.933333333333333	esm1	Gbp2	Notch3
28	Blood	esm1 Gbp2 Rorc	0.739130434782609	0.75	0.733333333333333	esm1	Gbp2	Rorc
28	Blood	esm1 Gzmb Gzmk	0.739130434782609	0.75	0.733333333333333	esm1	Gzmb	Gzmk
28	Blood	esm1 Gzmb Ifng	0.739130434782609	0.75	0.733333333333333	esm1	Gzmb	Ifng
28	Blood	esm1 Gzmb Mt3	0.739130434782609	0.75	0.733333333333333	esm1	Gzmb	Mt3
28	Blood	esm1 Gzmb Nebl	0.739130434782609	0.75	0.733333333333333	esm1	Gzmb	Nebl
28	Blood	esm1 Gzmb Notch3	0.869565217391304	0.875	0.866666666666667	esm1	Gzmb	Notch3
28	Blood	esm1 Gzmb Pif1	0.739130434782609	0.75	0.733333333333333	esm1	Gzmb	Pif1
28	Blood	esm1 Gzmb Rorc	0.739130434782609	0.75	0.733333333333333	esm1	Gzmb	Rorc
28	Blood	esm1 Gzmb Vcam1	0.772727272727273	0.75	0.785714285714286	esm1	Gzmb	Vcam1
28	Blood	esm1 Gzmk Mt3	0.739130434782609	0.75	0.733333333333333	esm1	Gzmk	Mt3
28	Blood	esm1 Gzmk Nebl	0.739130434782609	0.75	0.733333333333333	esm1	Gzmk	Nebl
28	Blood	esm1 Gzmk Notch3	0.826086956521739	0.875	0.8	esm1	Gzmk	Notch3
28	Blood	esm1 Gzmk Pif1	0.782608695652174	0.875	0.733333333333333	esm1	Gzmk	Pif1
28	Blood	esm1 Gzmk Rorc	0.782608695652174	0.75	0.8	esm1	Gzmk	Rorc
28	Blood	esm1 Gzmk Stil	0.739130434782609	0.75	0.733333333333333	esm1	Gzmk	Stil
28	Blood	esm1 Ifng Mt3	0.739130434782609	0.75	0.733333333333333	esm1	Ifng	Mt3
28	Blood	esm1 Ifng Nebl	0.739130434782609	0.75	0.733333333333333	esm1	Ifng	Nebl
28	Blood	esm1 Ifng Notch3	0.869565217391304	0.875	0.866666666666667	esm1	Ifng	Notch3
28	Blood	esm1 Ifng Rorc	0.782608695652174	0.75	0.8	esm1	Ifng	Rorc
28	Blood	esm1 Irx3 Notch3	0.826086956521739	0.875	0.8	esm1	Irx3	Notch3
28	Blood	esm1 Mt3 Nebl	0.739130434782609	0.75	0.733333333333333	esm1	Mt3	Nebl
28	Blood	esm1 Mt3 Notch3	0.869565217391304	0.875	0.866666666666667	esm1	Mt3	Notch3
28	Blood	esm1 Mt3 Pif1	0.739130434782609	0.75	0.733333333333333	esm1	Mt3	Pif1
28	Blood	esm1 Mt3 Rorc	0.782608695652174	0.75	0.8	esm1	Mt3	Rorc
28	Blood	esm1 Mt3 Vcam1	0.727272727272727	0.75	0.714285714285714	esm1	Mt3	Vcam1
28	Blood	esm1 Nebl Notch3	0.869565217391304	0.875	0.866666666666667	esm1	Nebl	Notch3
28	Blood	esm1 Nebl Pif1	0.739130434782609	0.75	0.733333333333333	esm1	Nebl	Pif1
28	Blood	esm1 Notch3 Pbk	0.826086956521739	0.875	0.8	esm1	Notch3	Pbk
28	Blood	esm1 Notch3 Pif1	0.826086956521739	0.875	0.8	esm1	Notch3	Pif1
28	Blood	esm1 Notch3 Rorc	0.826086956521739	0.875	0.8	esm1	Notch3	Rorc
28	Blood	esm1 Notch3 Stil	0.826086956521739	0.75	0.866666666666667	esm1	Notch3	Stil
28	Blood	esm1 Notch3 Syngr4	0.826086956521739	0.875	0.8	esm1	Notch3	Syngr4
28	Blood	esm1 Notch3 Vcam1	0.818181818181818	0.875	0.785714285714286	esm1	Notch3	Vcam1
28	Blood	esm1 Pbk Pif1	0.739130434782609	0.75	0.733333333333333	esm1	Pbk	Pif1
28	Blood	esm1 Pbk Rorc	0.739130434782609	0.75	0.733333333333333	esm1	Pbk	Rorc
28	Blood	esm1 Pif1 Rorc	0.739130434782609	0.75	0.733333333333333	esm1	Pif1	Rorc
28	Blood	esm1 Pif1 Stil	0.739130434782609	0.75	0.733333333333333	esm1	Pif1	Stil
28	Blood	esm1 Rorc Vcam1	0.772727272727273	0.75	0.785714285714286	esm1	Rorc	Vcam1
28	Blood	Gbp2 Gzmk Notch3	0.75	0.75	0.75	Gbp2	Gzmk	Notch3
28	Blood	Gbp2 Notch3 Pif1	0.75	0.75	0.75	Gbp2	Notch3	Pif1
28	Blood	Gzmk Ifng Notch3	0.75	0.75	0.75	Gzmk	Ifng	Notch3
56	Blood	cxcl9 Cxcl10 Pbk	0.782608695652174	0.75	0.8	cxcl9	Cxcl10	Pbk
56	Blood	cxcl9 Gbp2 Notch3	0.739130434782609	0.75	0.733333333333333	cxcl9	Gbp2	Notch3
56	Blood	cxcl9 Gbp2 Pbk	0.739130434782609	0.75	0.733333333333333	cxcl9	Gbp2	Pbk
56	Blood	cxcl9 Gbp2 Pif1	0.739130434782609	0.75	0.733333333333333	cxcl9	Gbp2	Pif1
56	Blood	cxcl9 Gbp2 Rorc	0.739130434782609	0.75	0.733333333333333	cxcl9	Gbp2	Rorc
56	Blood	Cxcl10 Gzmk Pbk	0.739130434782609	0.75	0.733333333333333	Cxcl10	Gzmk	Pbk
56	Blood	Gbp2 Gzmb Notch3	0.739130434782609	0.75	0.733333333333333	Gbp2	Gzmb	Notch3
56	Blood	Gbp2 Notch3 Pif1	0.739130434782609	0.75	0.733333333333333	Gbp2	Notch3	Pif1
56RE	Blood	Gbp2	0.75	0.75	0.75	Gbp2
56RE	Blood	Gzmk	0.875	0.75	0.9375	Gzmk
56RE	Blood	esm1 Gzmk	0.875	0.875	0.875	esm1	Gzmk
56RE	Blood	cxcl9 Gzmk	0.875	0.75	0.9375	cxcl9	Gzmk
56RE	Blood	cxcl9 Nebl	0.791666666666667	0.75	0.8125	cxcl9	Nebl
56RE	Blood	Arnt2 Gzmk	0.875	0.75	0.9375	Arnt2	Gzmk
56RE	Blood	Cxcl10 Gzmk	0.875	0.75	0.9375	Cxcl10	Gzmk
56RE	Blood	Gbp2 Gzmb	0.833333333333333	0.75	0.875	Gbp2	Gzmb
56RE	Blood	Gbp2 Gzmk	0.833333333333333	0.75	0.875	Gbp2	Gzmk
56RE	Blood	Gbp2 Irx3	0.75	0.75	0.75	Gbp2	Irx3
56RE	Blood	Gbp2 Pbk	0.833333333333333	0.875	0.8125	Gbp2	Pbk
56RE	Blood	Gbp2 Pif1	0.782608695652174	0.75	0.8	Gbp2	Pif1
56RE	Blood	Gbp2 Vcam1	0.75	0.75	0.75	Gbp2	Vcam1
56RE	Blood	Gzmb Gzmk	0.916666666666667	0.875	0.9375	Gzmb	Gzmk
56RE	Blood	Gzmk Irx3	0.916666666666667	0.875	0.9375	Gzmk	Irx3
56RE	Blood	Gzmk Mt3	0.875	0.75	0.9375	Gzmk	Mt3
56RE	Blood	Gzmk Nebl	0.833333333333333	0.75	0.875	Gzmk	Nebl
56RE	Blood	Gzmk Notch3	0.875	0.75	0.9375	Gzmk	Notch3
56RE	Blood	Gzmk Pbk	0.875	0.875	0.875	Gzmk	Pbk
56RE	Blood	Gzmk Pif1	0.869565217391304	0.75	0.933333333333333	Gzmk	Pif1
56RE	Blood	Gzmk Rorc	0.833333333333333	0.75	0.875	Gzmk	Rorc
56RE	Blood	Gzmk Stil	0.875	0.75	0.9375	Gzmk	Stil
56RE	Blood	Gzmk Syngr4	0.869565217391304	0.75	0.933333333333333	Gzmk	Syngr4
56RE	Blood	Gzmk Vcam1	0.833333333333333	0.75	0.875	Gzmk	Vcam1
56RE	Blood	esm1 cxcl9 Gzmk	0.833333333333333	0.75	0.875	esm1	cxcl9	Gzmk
56RE	Blood	esm1 cxcl9 Pbk	0.791666666666667	0.75	0.8125	esm1	cxcl9	Pbk
56RE	Blood	esm1 cxcl9 Vcam1	0.791666666666667	0.75	0.8125	esm1	cxcl9	Vcam1
56RE	Blood	esm1 Arnt2 Gzmk	0.875	0.875	0.875	esm1	Arnt2	Gzmk
56RE	Blood	esm1 Cxcl10 Gzmk	0.833333333333333	0.75	0.875	esm1	Cxcl10	Gzmk
56RE	Blood	esm1 Gbp2 Gzmb	0.875	0.875	0.875	esm1	Gbp2	Gzmb
56RE	Blood	esm1 Gbp2 Gzmk	0.875	0.875	0.875	esm1	Gbp2	Gzmk
56RE	Blood	esm1 Gbp2 Pbk	0.75	0.75	0.75	esm1	Gbp2	Pbk
56RE	Blood	esm1 Gzmb Gzmk	0.916666666666667	1	0.875	esm1	Gzmb	Gzmk
56RE	Blood	esm1 Gzmk Irx3	0.833333333333333	0.75	0.875	esm1	Gzmk	Irx3
56RE	Blood	esm1 Gzmk Mt3	0.833333333333333	0.75	0.875	esm1	Gzmk	Mt3
56RE	Blood	esm1 Gzmk Nebl	0.833333333333333	0.75	0.875	esm1	Gzmk	Nebl
56RE	Blood	esm1 Gzmk Notch3	0.875	0.875	0.875	esm1	Gzmk	Notch3
56RE	Blood	esm1 Gzmk Pbk	0.833333333333333	0.75	0.875	esm1	Gzmk	Pbk
56RE	Blood	esm1 Gzmk Pif1	0.826086956521739	0.75	0.866666666666667	esm1	Gzmk	Pif1
56RE	Blood	esm1 Gzmk Rorc	0.833333333333333	0.75	0.875	esm1	Gzmk	Rorc
56RE	Blood	esm1 Gzmk Stil	0.833333333333333	0.75	0.875	esm1	Gzmk	Stil
56RE	Blood	esm1 Gzmk Syngr4	0.826086956521739	0.75	0.866666666666667	esm1	Gzmk	Syngr4
56RE	Blood	esm1 Gzmk Vcam1	0.791666666666667	0.75	0.8125	esm1	Gzmk	Vcam1
56RE	Blood	cxcl9 Arnt2 Gzmk	0.875	0.75	0.9375	cxcl9	Arnt2	Gzmk
56RE	Blood	cxcl9 Cxcl10 Gzmk	0.875	0.75	0.9375	cxcl9	Cxcl10	Gzmk
56RE	Blood	cxcl9 Gbp2 Gzmk	0.833333333333333	0.75	0.875	cxcl9	Gbp2	Gzmk
56RE	Blood	cxcl9 Gbp2 Pbk	0.833333333333333	0.875	0.8125	cxcl9	Gbp2	Pbk
56RE	Blood	cxcl9 Gzmb Gzmk	0.916666666666667	0.875	0.9375	cxcl9	Gzmb	Gzmk
56RE	Blood	cxcl9 Gzmb Nebl	0.791666666666667	0.75	0.8125	cxcl9	Gzmb	Nebl
56RE	Blood	cxcl9 Gzmk Irx3	0.958333333333333	1	0.9375	cxcl9	Gzmk	Irx3
56RE	Blood	cxcl9 Gzmk Mt3	0.875	0.75	0.9375	cxcl9	Gzmk	Mt3
56RE	Blood	cxcl9 Gzmk Nebl	0.833333333333333	0.75	0.875	cxcl9	Gzmk	Nebl
56RE	Blood	cxcl9 Gzmk Notch3	0.875	0.75	0.9375	cxcl9	Gzmk	Notch3
56RE	Blood	cxcl9 Gzmk Pbk	0.875	0.875	0.875	cxcl9	Gzmk	Pbk
56RE	Blood	cxcl9 Gzmk Pif1	0.869565217391304	0.75	0.933333333333333	cxcl9	Gzmk	Pif1
56RE	Blood	cxcl9 Gzmk Rorc	0.833333333333333	0.75	0.875	cxcl9	Gzmk	Rorc
56RE	Blood	cxcl9 Gzmk Syngr4	0.869565217391304	0.75	0.933333333333333	cxcl9	Gzmk	Syngr4
56RE	Blood	cxcl9 Gzmk Vcam1	0.833333333333333	0.75	0.875	cxcl9	Gzmk	Vcam1
56RE	Blood	cxcl9 Mt3 Nebl	0.791666666666667	0.75	0.8125	cxcl9	Mt3	Nebl
56RE	Blood	cxcl9 Nebl Notch3	0.75	0.75	0.75	cxcl9	Nebl	Notch3
56RE	Blood	cxcl9 Nebl Pif1	0.782608695652174	0.75	0.8	cxcl9	Nebl	Pif1
56RE	Blood	cxcl9 Nebl Vcam1	0.791666666666667	0.75	0.8125	cxcl9	Nebl	Vcam1
56RE	Blood	cxcl9 Pbk Syngr4	0.782608695652174	0.75	0.8	cxcl9	Pbk	Syngr4
56RE	Blood	Arnt2 Cxcl10 Gzmk	0.875	0.75	0.9375	Arnt2	Cxcl10	Gzmk
56RE	Blood	Arnt2 Gbp2 Gzmb	0.833333333333333	0.75	0.875	Arnt2	Gbp2	Gzmb
56RE	Blood	Arnt2 Gbp2 Gzmk	0.833333333333333	0.75	0.875	Arnt2	Gbp2	Gzmk
56RE	Blood	Arnt2 Gbp2 Pbk	0.791666666666667	0.875	0.75	Arnt2	Gbp2	Pbk
56RE	Blood	Arnt2 Gzmb Gzmk	0.916666666666667	0.875	0.9375	Arnt2	Gzmb	Gzmk
56RE	Blood	Arnt2 Gzmk Irx3	0.916666666666667	0.875	0.9375	Arnt2	Gzmk	Irx3
56RE	Blood	Arnt2 Gzmk Mt3	0.875	0.75	0.9375	Arnt2	Gzmk	Mt3
56RE	Blood	Arnt2 Gzmk Nebl	0.833333333333333	0.75	0.875	Arnt2	Gzmk	Nebl
56RE	Blood	Arnt2 Gzmk Notch3	0.875	0.75	0.9375	Arnt2	Gzmk	Notch3
56RE	Blood	Arnt2 Gzmk Pbk	0.875	1	0.8125	Arnt2	Gzmk	Pbk
56RE	Blood	Arnt2 Gzmk Pif1	0.869565217391304	0.75	0.933333333333333	Arnt2	Gzmk	Pif1
56RE	Blood	Arnt2 Gzmk Rorc	0.833333333333333	0.75	0.875	Arnt2	Gzmk	Rorc
56RE	Blood	Arnt2 Gzmk Syngr4	0.869565217391304	0.75	0.933333333333333	Arnt2	Gzmk	Syngr4
56RE	Blood	Arnt2 Gzmk Vcam1	0.833333333333333	0.75	0.875	Arnt2	Gzmk	Vcam1
56RE	Blood	Cxcl10 Gbp2 Gzmb	0.833333333333333	0.75	0.875	Cxcl10	Gbp2	Gzmb
56RE	Blood	Cxcl10 Gbp2 Gzmk	0.833333333333333	0.75	0.875	Cxcl10	Gbp2	Gzmk
56RE	Blood	Cxcl10 Gzmb Gzmk	0.916666666666667	0.875	0.9375	Cxcl10	Gzmb	Gzmk
56RE	Blood	Cxcl10 Gzmk Ifng	0.875	0.75	0.9375	Cxcl10	Gzmk	Ifng
56RE	Blood	Cxcl10 Gzmk Irx3	0.916666666666667	0.875	0.9375	Cxcl10	Gzmk	Irx3
56RE	Blood	Cxcl10 Gzmk Mt3	0.875	0.75	0.9375	Cxcl10	Gzmk	Mt3
56RE	Blood	Cxcl10 Gzmk Nebl	0.875	0.75	0.9375	Cxcl10	Gzmk	Nebl
56RE	Blood	Cxcl10 Gzmk Notch3	0.875	0.75	0.9375	Cxcl10	Gzmk	Notch3
56RE	Blood	Cxcl10 Gzmk Pbk	0.833333333333333	0.75	0.875	Cxcl10	Gzmk	Pbk
56RE	Blood	Cxcl10 Gzmk Pif1	0.869565217391304	0.75	0.933333333333333	Cxcl10	Gzmk	Pif1
56RE	Blood	Cxcl10 Gzmk Rorc	0.833333333333333	0.75	0.875	Cxcl10	Gzmk	Rorc
56RE	Blood	Cxcl10 Gzmk Stil	0.875	0.75	0.9375	Cxcl10	Gzmk	Stil
56RE	Blood	Cxcl10 Gzmk Syngr4	0.869565217391304	0.75	0.933333333333333	Cxcl10	Gzmk	Syngr4
56RE	Blood	Cxcl10 Gzmk Vcam1	0.833333333333333	0.75	0.875	Cxcl10	Gzmk	Vcam1
56RE	Blood	Cxcl10 Ifng Pbk	0.791666666666667	0.75	0.8125	Cxcl10	Ifng	Pbk
56RE	Blood	Cxcl10 Pbk Syngr4	0.826086956521739	0.75	0.866666666666667	Cxcl10	Pbk	Syngr4
56RE	Blood	Gbp2 Gzmb Gzmk	0.875	0.875	0.875	Gbp2	Gzmb	Gzmk
56RE	Blood	Gbp2 Gzmb Ifng	0.833333333333333	0.75	0.875	Gbp2	Gzmb	Ifng
56RE	Blood	Gbp2 Gzmb Irx3	0.791666666666667	0.75	0.8125	Gbp2	Gzmb	Irx3
56RE	Blood	Gbp2 Gzmb Mt3	0.791666666666667	0.75	0.8125	Gbp2	Gzmb	Mt3
56RE	Blood	Gbp2 Gzmb Nebl	0.791666666666667	0.75	0.8125	Gbp2	Gzmb	Nebl
56RE	Blood	Gbp2 Gzmb Notch3	0.833333333333333	0.75	0.875	Gbp2	Gzmb	Notch3
56RE	Blood	Gbp2 Gzmb Pbk	0.833333333333333	0.75	0.875	Gbp2	Gzmb	Pbk
56RE	Blood	Gbp2 Gzmb Pif1	0.826086956521739	0.75	0.866666666666667	Gbp2	Gzmb	Pif1
56RE	Blood	Gbp2 Gzmb Rorc	0.833333333333333	0.75	0.875	Gbp2	Gzmb	Rorc
56RE	Blood	Gbp2 Gzmb Stil	0.833333333333333	0.75	0.875	Gbp2	Gzmb	Stil
56RE	Blood	Gbp2 Gzmb Syngr4	0.826086956521739	0.75	0.866666666666667	Gbp2	Gzmb	Syngr4
56RE	Blood	Gbp2 Gzmb Vcam1	0.833333333333333	0.75	0.875	Gbp2	Gzmb	Vcam1
56RE	Blood	Gbp2 Gzmk Irx3	0.916666666666667	0.875	0.9375	Gbp2	Gzmk	Irx3
56RE	Blood	Gbp2 Gzmk Mt3	0.833333333333333	0.75	0.875	Gbp2	Gzmk	Mt3
56RE	Blood	Gbp2 Gzmk Nebl	0.833333333333333	0.75	0.875	Gbp2	Gzmk	Nebl
56RE	Blood	Gbp2 Gzmk Notch3	0.833333333333333	0.75	0.875	Gbp2	Gzmk	Notch3
56RE	Blood	Gbp2 Gzmk Pbk	0.875	0.875	0.875	Gbp2	Gzmk	Pbk
56RE	Blood	Gbp2 Gzmk Pif1	0.869565217391304	0.75	0.933333333333333	Gbp2	Gzmk	Pif1
56RE	Blood	Gbp2 Gzmk Rorc	0.833333333333333	0.75	0.875	Gbp2	Gzmk	Rorc
56RE	Blood	Gbp2 Gzmk Syngr4	0.826086956521739	0.75	0.866666666666667	Gbp2	Gzmk	Syngr4
56RE	Blood	Gbp2 Gzmk Vcam1	0.791666666666667	0.75	0.8125	Gbp2	Gzmk	Vcam1
56RE	Blood	Gbp2 Ifng Pbk	0.791666666666667	0.75	0.8125	Gbp2	Ifng	Pbk
56RE	Blood	Gbp2 Irx3 Pbk	0.75	0.75	0.75	Gbp2	Irx3	Pbk
56RE	Blood	Gbp2 Irx3 Pif1	0.739130434782609	0.75	0.733333333333333	Gbp2	Irx3	Pif1
56RE	Blood	Gbp2 Irx3 Vcam1	0.75	0.75	0.75	Gbp2	Irx3	Vcam1
56RE	Blood	Gbp2 Mt3 Pbk	0.791666666666667	0.875	0.75	Gbp2	Mt3	Pbk
56RE	Blood	Gbp2 Nebl Pbk	0.833333333333333	0.875	0.8125	Gbp2	Nebl	Pbk
56RE	Blood	Gbp2 Notch3 Pbk	0.791666666666667	0.875	0.75	Gbp2	Notch3	Pbk
56RE	Blood	Gbp2 Notch3 Pif1	0.782608695652174	0.75	0.8	Gbp2	Notch3	Pif1
56RE	Blood	Gbp2 Pbk Pif1	0.869565217391304	0.875	0.866666666666667	Gbp2	Pbk	Pif1
56RE	Blood	Gbp2 Pbk Rorc	0.791666666666667	0.75	0.8125	Gbp2	Pbk	Rorc
56RE	Blood	Gbp2 Pbk Stil	0.791666666666667	0.75	0.8125	Gbp2	Pbk	Stil
56RE	Blood	Gbp2 Pbk Syngr4	0.869565217391304	0.875	0.866666666666667	Gbp2	Pbk	Syngr4
56RE	Blood	Gbp2 Pbk Vcam1	0.791666666666667	0.875	0.75	Gbp2	Pbk	Vcam1
56RE	Blood	Gbp2 Pif1 Syngr4	0.727272727272727	0.75	0.714285714285714	Gbp2	Pif1	Syngr4
56RE	Blood	Gbp2 Pif1 Vcam1	0.782608695652174	0.75	0.8	Gbp2	Pif1	Vcam1
56RE	Blood	Gzmb Gzmk Ifng	0.875	0.75	0.9375	Gzmb	Gzmk	Ifng
56RE	Blood	Gzmb Gzmk Irx3	0.958333333333333	0.875	1	Gzmb	Gzmk	Irx3
56RE	Blood	Gzmb Gzmk Mt3	0.916666666666667	0.875	0.9375	Gzmb	Gzmk	Mt3
56RE	Blood	Gzmb Gzmk Nebl	0.916666666666667	0.875	0.9375	Gzmb	Gzmk	Nebl
56RE	Blood	Gzmb Gzmk Notch3	0.916666666666667	0.875	0.9375	Gzmb	Gzmk	Notch3
56RE	Blood	Gzmb Gzmk Pbk	0.916666666666667	1	0.875	Gzmb	Gzmk	Pbk
56RE	Blood	Gzmb Gzmk Pif1	0.91304347826087	0.875	0.933333333333333	Gzmb	Gzmk	Pif1
56RE	Blood	Gzmb Gzmk Rorc	0.958333333333333	1	0.9375	Gzmb	Gzmk	Rorc
56RE	Blood	Gzmb Gzmk Stil	0.875	0.75	0.9375	Gzmb	Gzmk	Stil
56RE	Blood	Gzmb Gzmk Syngr4	0.91304347826087	0.875	0.933333333333333	Gzmb	Gzmk	Syngr4
56RE	Blood	Gzmb Gzmk Vcam1	0.916666666666667	0.875	0.9375	Gzmb	Gzmk	Vcam1
56RE	Blood	Gzmk Ifng Irx3	0.916666666666667	0.875	0.9375	Gzmk	Ifng	Irx3
56RE	Blood	Gzmk Ifng Pbk	0.833333333333333	0.75	0.875	Gzmk	Ifng	Pbk
56RE	Blood	Gzmk Ifng Vcam1	0.833333333333333	0.75	0.875	Gzmk	Ifng	Vcam1
56RE	Blood	Gzmk Irx3 Mt3	0.916666666666667	0.875	0.9375	Gzmk	Irx3	Mt3
56RE	Blood	Gzmk Irx3 Nebl	0.875	0.875	0.875	Gzmk	Irx3	Nebl
56RE	Blood	Gzmk Irx3 Notch3	0.916666666666667	0.875	0.9375	Gzmk	Irx3	Notch3
56RE	Blood	Gzmk Irx3 Pbk	0.916666666666667	1	0.875	Gzmk	Irx3	Pbk
56RE	Blood	Gzmk Irx3 Pif1	0.91304347826087	0.875	0.933333333333333	Gzmk	Irx3	Pif1
56RE	Blood	Gzmk Irx3 Rorc	0.916666666666667	0.875	0.9375	Gzmk	Irx3	Rorc
56RE	Blood	Gzmk Irx3 Stil	0.875	0.75	0.9375	Gzmk	Irx3	Stil
56RE	Blood	Gzmk Irx3 Syngr4	0.91304347826087	0.875	0.933333333333333	Gzmk	Irx3	Syngr4
56RE	Blood	Gzmk Irx3 Vcam1	0.875	0.75	0.9375	Gzmk	Irx3	Vcam1
56RE	Blood	Gzmk Mt3 Nebl	0.833333333333333	0.75	0.875	Gzmk	Mt3	Nebl
56RE	Blood	Gzmk Mt3 Notch3	0.875	0.75	0.9375	Gzmk	Mt3	Notch3
56RE	Blood	Gzmk Mt3 Pbk	0.875	0.875	0.875	Gzmk	Mt3	Pbk
56RE	Blood	Gzmk Mt3 Pif1	0.869565217391304	0.75	0.933333333333333	Gzmk	Mt3	Pif1
56RE	Blood	Gzmk Mt3 Rorc	0.833333333333333	0.75	0.875	Gzmk	Mt3	Rorc
56RE	Blood	Gzmk Mt3 Syngr4	0.869565217391304	0.75	0.933333333333333	Gzmk	Mt3	Syngr4
56RE	Blood	Gzmk Mt3 Vcam1	0.833333333333333	0.75	0.875	Gzmk	Mt3	Vcam1
56RE	Blood	Gzmk Nebl Notch3	0.833333333333333	0.75	0.875	Gzmk	Nebl	Notch3
56RE	Blood	Gzmk Nebl Pbk	0.875	0.875	0.875	Gzmk	Nebl	Pbk
56RE	Blood	Gzmk Nebl Pif1	0.869565217391304	0.75	0.933333333333333	Gzmk	Nebl	Pif1
56RE	Blood	Gzmk Nebl Rorc	0.833333333333333	0.75	0.875	Gzmk	Nebl	Rorc
56RE	Blood	Gzmk Nebl Syngr4	0.826086956521739	0.75	0.866666666666667	Gzmk	Nebl	Syngr4
56RE	Blood	Gzmk Nebl Vcam1	0.833333333333333	0.75	0.875	Gzmk	Nebl	Vcam1
56RE	Blood	Gzmk Notch3 Pbk	0.833333333333333	0.875	0.8125	Gzmk	Notch3	Pbk
56RE	Blood	Gzmk Notch3 Pif1	0.869565217391304	0.75	0.933333333333333	Gzmk	Notch3	Pif1
56RE	Blood	Gzmk Notch3 Rorc	0.833333333333333	0.75	0.875	Gzmk	Notch3	Rorc
56RE	Blood	Gzmk Notch3 Syngr4	0.869565217391304	0.75	0.933333333333333	Gzmk	Notch3	Syngr4
56RE	Blood	Gzmk Notch3 Vcam1	0.833333333333333	0.75	0.875	Gzmk	Notch3	Vcam1
56RE	Blood	Gzmk Pbk Pif1	0.869565217391304	0.875	0.866666666666667	Gzmk	Pbk	Pif1
56RE	Blood	Gzmk Pbk Rorc	0.875	0.875	0.875	Gzmk	Pbk	Rorc
56RE	Blood	Gzmk Pbk Stil	0.875	0.875	0.875	Gzmk	Pbk	Stil
56RE	Blood	Gzmk Pbk Syngr4	0.869565217391304	0.875	0.866666666666667	Gzmk	Pbk	Syngr4
56RE	Blood	Gzmk Pbk Vcam1	0.875	0.875	0.875	Gzmk	Pbk	Vcam1
56RE	Blood	Gzmk Pif1 Rorc	0.869565217391304	0.75	0.933333333333333	Gzmk	Pif1	Rorc
56RE	Blood	Gzmk Pif1 Stil	0.869565217391304	0.75	0.933333333333333	Gzmk	Pif1	Stil
56RE	Blood	Gzmk Pif1 Syngr4	0.863636363636364	0.75	0.928571428571429	Gzmk	Pif1	Syngr4
56RE	Blood	Gzmk Pif1 Vcam1	0.826086956521739	0.75	0.866666666666667	Gzmk	Pif1	Vcam1
56RE	Blood	Gzmk Rorc Syngr4	0.826086956521739	0.75	0.866666666666667	Gzmk	Rorc	Syngr4
56RE	Blood	Gzmk Rorc Vcam1	0.791666666666667	0.75	0.8125	Gzmk	Rorc	Vcam1
56RE	Blood	Gzmk Stil Vcam1	0.833333333333333	0.75	0.875	Gzmk	Stil	Vcam1
56RE	Blood	Gzmk Syngr4 Vcam1	0.826086956521739	0.75	0.866666666666667	Gzmk	Syngr4	Vcam1
